# Supplementary material for: Quantitative trait loci-dependent analysis of a gene co-expression network associated with Fusarium head blight resistance in bread wheat (Triticum aestivum L.)
Source: BMC Genomics. 2013 Oct 24;14:728. doi: 10.1186/1471-2164-14-728 (PMC4007557; doi:10.1186/1471-2164-14-728)
Supplement: Additional file 5 — List of differentially expressed genes. A summary of differentialy expressed genes. [file 1471-2164-14-728-S5.xls]

## Sheet: Tabelle1
Additional File 5 – List of differentially expressed genes
A summary of differentialy expressed genes
test_id	gene_id	gene	LCG_contig	sample_1	sample_2	status	value_1	value_2	log2(fold_change)	test_stat	p_value	q_value
XLOC_000185	XLOC_000185	-	contig00346:5684-7031	NIL1_F30	NIL1_M30	OK	6.93605	3.28964	-1.07618	3.21579	0.00130086	0.0380707
XLOC_000251	XLOC_000251	-	contig00494:243-3557	NIL1_F30	NIL1_M30	OK	3.88787	0.0676604	-5.84452	3.52099	0.000429939	0.0158848
XLOC_000542	XLOC_000542	-	contig01158:3379-6138	NIL1_F30	NIL1_M30	OK	8.22187	2.83748	-1.53486	4.67037	3.00656e-06	0.000251162
XLOC_000877	XLOC_000877	-	contig02089:1188-2674	NIL1_F30	NIL1_M30	OK	1.80075	0.174639	-3.36615	4.06695	4.76322e-05	0.00261934
XLOC_001939	XLOC_001939	-	contig05306:88-3239	NIL1_F30	NIL1_M30	OK	53.7968	26.9786	-0.995704	4.11053	3.94745e-05	0.00223884
XLOC_002133	XLOC_002133	-	contig05980:1396-2019	NIL1_F30	NIL1_M30	OK	41.5326	7.15334	-2.53756	6.93726	3.99791e-12	1.35685e-09
XLOC_002263	XLOC_002263	-	contig06376:3013-4386	NIL1_F30	NIL1_M30	OK	12.9286	5.25433	-1.29898	3.86414	0.00011148	0.00530701
XLOC_002336	XLOC_002336	-	contig06641:822-1922	NIL1_F30	NIL1_M30	OK	13.4617	5.23159	-1.36353	3.67631	0.000236636	0.00981439
XLOC_002653	XLOC_002653	-	contig07875:2217-3725	NIL1_F30	NIL1_M30	OK	14.6257	7.27047	-1.00838	3.72067	0.000198695	0.00851914
XLOC_002864	XLOC_002864	-	contig08686:694-2490	NIL1_F30	NIL1_M30	OK	5.76611	0.830071	-2.79629	5.75543	8.64201e-09	1.45977e-06
XLOC_002887	XLOC_002887	-	contig08756:2266-4355	NIL1_F30	NIL1_M30	OK	16.1416	8.48238	-0.928239	3.58427	0.000338021	0.013093
XLOC_002925	XLOC_002925	-	contig08880:108-3648	NIL1_F30	NIL1_M30	OK	14.2193	6.17806	-1.20262	3.31137	0.000928408	0.0292691
XLOC_002978	XLOC_002978	-	contig09034:1-1979	NIL1_F30	NIL1_M30	OK	11.7386	3.41872	-1.77973	4.4669	7.93629e-06	0.00057717
XLOC_003103	XLOC_003103	-	contig09466:27-1113	NIL1_F30	NIL1_M30	OK	0.195547	1.71051	3.12884	-2.88408	0.0039256	0.0881694
XLOC_004371	XLOC_004371	-	contig1014539:0-1012	NIL1_F30	NIL1_M30	OK	33.883	15.581	-1.12077	4.26848	1.96808e-05	0.00124768
XLOC_005633	XLOC_005633	-	contig103245:389-2378	NIL1_F30	NIL1_M30	OK	38.1283	2.30586	-4.04749	4.21251	2.5255e-05	0.00153922
XLOC_005649	XLOC_005649	-	contig1032595:145-929	NIL1_F30	NIL1_M30	OK	4.81538	1.39347	-1.78897	3.52068	0.00043044	0.0158996
XLOC_006108	XLOC_006108	-	contig103851:318-1091	NIL1_F30	NIL1_M30	OK	28.1502	2.57922	-3.44814	7.59426	3.08642e-14	1.49682e-11
XLOC_006175	XLOC_006175	-	contig1039214:3-748	NIL1_F30	NIL1_M30	OK	5.54439	0.605484	-3.19487	4.55123	5.3333e-06	0.000410714
XLOC_006471	XLOC_006471	-	contig1043435:169-994	NIL1_F30	NIL1_M30	OK	1.80501	8.02347	2.15222	-4.00178	6.28689e-05	0.00330145
XLOC_007228	XLOC_007228	-	contig1054272:1-983	NIL1_F30	NIL1_M30	OK	8.13617	1.10273	-2.88327	4.5836	4.57047e-06	0.000359798
XLOC_008454	XLOC_008454	-	contig107172:741-2271	NIL1_F30	NIL1_M30	OK	5.91746	2.68329	-1.14097	3.39423	0.000688229	0.023115
XLOC_008516	XLOC_008516	-	contig1072755:4-981	NIL1_F30	NIL1_M30	OK	2.62417	0.727153	-1.85153	3.1584	0.0015864	0.044383
XLOC_008961	XLOC_008961	-	contig1078451:0-980	NIL1_F30	NIL1_M30	OK	15.669	4.25604	-1.88032	4.14738	3.36309e-05	0.00195762
XLOC_009066	XLOC_009066	-	contig1080252:2-980	NIL1_F30	NIL1_M30	OK	3.75896	1.26613	-1.5699	3.26626	0.00108976	0.0331761
XLOC_010776	XLOC_010776	-	contig110329:309-1697	NIL1_F30	NIL1_M30	OK	5.80872	1.9287	-1.59059	4.34172	1.41372e-05	0.00094359
XLOC_011198	XLOC_011198	-	contig1109448:2-936	NIL1_F30	NIL1_M30	OK	11.7015	5.56913	-1.07117	3.21611	0.00129942	0.0380386
XLOC_011380	XLOC_011380	-	contig111216:6-2206	NIL1_F30	NIL1_M30	OK	27.1176	13.7004	-0.98501	3.50412	0.000458113	0.0167166
XLOC_011425	XLOC_011425	-	contig1113444:2-967	NIL1_F30	NIL1_M30	OK	33.1915	17.2461	-0.94454	3.65109	0.000261133	0.0106284
XLOC_011771	XLOC_011771	-	contig1118229:0-728	NIL1_F30	NIL1_M30	OK	11.1814	1.97947	-2.49791	4.61465	3.93756e-06	0.000316602
XLOC_012277	XLOC_012277	-	contig1125921:35-960	NIL1_F30	NIL1_M30	OK	3.28677	1.11189	-1.56366	3.03307	0.00242076	0.0613017
XLOC_012413	XLOC_012413	-	contig11282:957-2196	NIL1_F30	NIL1_M30	OK	17.4632	3.38148	-2.36859	4.42533	9.6297e-06	0.000680953
XLOC_013404	XLOC_013404	-	contig1142361:4-943	NIL1_F30	NIL1_M30	OK	0.767529	3.37475	2.13649	-3.49635	0.000471668	0.0171068
XLOC_013471	XLOC_013471	-	contig1143709:1-950	NIL1_F30	NIL1_M30	OK	2.30532	0.262606	-3.13399	3.51191	0.000444901	0.016329
XLOC_013735	XLOC_013735	-	contig11474:1832-4100	NIL1_F30	NIL1_M30	OK	17.9886	5.46933	-1.71765	4.41985	9.87678e-06	0.000695928
XLOC_013813	XLOC_013813	-	contig114895:4-2109	NIL1_F30	NIL1_M30	OK	18.0398	6.25421	-1.52828	2.94618	0.00321725	0.0759833
XLOC_015399	XLOC_015399	-	contig117187:123-2184	NIL1_F30	NIL1_M30	OK	4.86538	2.19305	-1.14962	3.12413	0.00178333	0.0485702
XLOC_017606	XLOC_017606	-	contig1203773:35-928	NIL1_F30	NIL1_M30	OK	2.50416	0.376359	-2.73414	3.42687	0.000610591	0.0210278
XLOC_018345	XLOC_018345	-	contig121510:810-2256	NIL1_F30	NIL1_M30	OK	36.4856	6.35614	-2.52111	9.24038	0	0
XLOC_019306	XLOC_019306	-	contig1229129:45-918	NIL1_F30	NIL1_M30	OK	3.57157	0.652535	-2.45243	2.95631	0.00311344	0.0741445
XLOC_019412	XLOC_019412	-	contig1230775:1-879	NIL1_F30	NIL1_M30	OK	8.55053	1.19052	-2.84442	5.8946	3.75591e-09	6.9183e-07
XLOC_019953	XLOC_019953	-	contig1238765:4-835	NIL1_F30	NIL1_M30	OK	1.28715	4.14154	1.68599	-2.87872	0.00399291	0.0892911
XLOC_019990	XLOC_019990	-	contig123977:1-1932	NIL1_F30	NIL1_M30	OK	1.49738	0.574628	-1.38174	2.85541	0.00429807	0.0943107
XLOC_020821	XLOC_020821	-	contig1251819:0-908	NIL1_F30	NIL1_M30	OK	3.79092	0.767897	-2.30357	3.96362	7.38224e-05	0.00377395
XLOC_021218	XLOC_021218	-	contig1257131:25-901	NIL1_F30	NIL1_M30	OK	0	1.00207	1.79769e+308	1.79769e+308	0.00275096	0.0675554
XLOC_021219	XLOC_021219	-	contig125716:1168-2185	NIL1_F30	NIL1_M30	OK	8.96344	1.76395	-2.34524	5.31701	1.05486e-07	1.35121e-05
XLOC_021675	XLOC_021675	-	contig126457:475-1609	NIL1_F30	NIL1_M30	OK	26.6467	15.0362	-0.825516	3.20266	0.00136165	0.0394469
XLOC_021869	XLOC_021869	-	contig1267451:1-903	NIL1_F30	NIL1_M30	OK	16.0945	8.66383	-0.893494	2.98401	0.00284496	0.0692896
XLOC_022213	XLOC_022213	-	contig1272561:12-891	NIL1_F30	NIL1_M30	OK	193.48	101.685	-0.928076	3.99798	6.38855e-05	0.00334568
XLOC_022408	XLOC_022408	-	contig12763:2010-4008	NIL1_F30	NIL1_M30	OK	1.31039	0.204562	-2.67938	3.96612	7.30507e-05	0.00374091
XLOC_022476	XLOC_022476	-	contig1277545:0-897	NIL1_F30	NIL1_M30	OK	69.2489	19.8373	-1.80357	6.90198	5.12812e-12	1.70502e-09
XLOC_022509	XLOC_022509	-	contig1277753:0-769	NIL1_F30	NIL1_M30	OK	3.54296	0.558352	-2.66571	3.6635	0.000248791	0.0102189
XLOC_023403	XLOC_023403	-	contig1291298:2-896	NIL1_F30	NIL1_M30	OK	48.6785	28.3423	-0.780325	2.9524	0.00315314	0.0748524
XLOC_024522	XLOC_024522	-	contig1308092:19-882	NIL1_F30	NIL1_M30	OK	4.17981	1.39294	-1.5853	3.12559	0.00177449	0.0483844
XLOC_024873	XLOC_024873	-	contig131337:726-2214	NIL1_F30	NIL1_M30	OK	12.7122	6.32911	-1.00614	3.60291	0.000314679	0.0123604
XLOC_025995	XLOC_025995	-	contig13308:139-2414	NIL1_F30	NIL1_M30	OK	12.7383	4.71082	-1.43512	4.13465	3.55494e-05	0.00205081
XLOC_026888	XLOC_026888	-	contig134488:0-2008	NIL1_F30	NIL1_M30	OK	55.3291	27.3173	-1.01822	3.24267	0.00118417	0.0353934
XLOC_027037	XLOC_027037	-	contig1347290:0-761	NIL1_F30	NIL1_M30	OK	70.6003	42.2519	-0.740658	3.0826	0.00205201	0.0540659
XLOC_027150	XLOC_027150	-	contig1349762:0-539	NIL1_F30	NIL1_M30	OK	8.27601	1.12058	-2.88468	4.32022	1.55874e-05	0.00102462
XLOC_027697	XLOC_027697	-	contig1358496:0-870	NIL1_F30	NIL1_M30	OK	22.3221	7.66763	-1.54162	5.1104	3.21481e-07	3.60539e-05
XLOC_027978	XLOC_027978	-	contig1362323:17-833	NIL1_F30	NIL1_M30	OK	257.21	150.232	-0.775758	3.45178	0.0005569	0.0195424
XLOC_029619	XLOC_029619	-	contig138846:1158-2166	NIL1_F30	NIL1_M30	OK	8.75282	0.961214	-3.18682	6.61884	3.62026e-11	1.02786e-08
XLOC_029742	XLOC_029742	-	contig1390878:75-717	NIL1_F30	NIL1_M30	OK	8.19198	0.406623	-4.33245	4.77085	1.8345e-06	0.000164184
XLOC_029800	XLOC_029800	-	contig1391286:0-862	NIL1_F30	NIL1_M30	OK	3.40899	0.346945	-3.29657	3.99177	6.55821e-05	0.00341949
XLOC_031737	XLOC_031737	-	contig14239:1-3922	NIL1_F30	NIL1_M30	OK	4.99251	2.43801	-1.03406	3.22072	0.00127867	0.0375641
XLOC_032163	XLOC_032163	-	contig143080:1054-2150	NIL1_F30	NIL1_M30	OK	8.49051	1.43536	-2.56444	6.16661	6.97682e-10	1.51605e-07
XLOC_032895	XLOC_032895	-	contig1442703:0-835	NIL1_F30	NIL1_M30	OK	179.432	111.458	-0.686929	2.92473	0.0034476	0.080016
XLOC_033955	XLOC_033955	-	contig146011:237-2139	NIL1_F30	NIL1_M30	OK	23.6704	9.25168	-1.3553	5.12931	2.908e-07	3.3015e-05
XLOC_034560	XLOC_034560	-	contig1470759:0-836	NIL1_F30	NIL1_M30	OK	38.3701	5.81624	-2.72182	8.67014	0	0
XLOC_034726	XLOC_034726	-	contig1473899:0-833	NIL1_F30	NIL1_M30	OK	8.16799	3.20635	-1.34905	3.34445	0.000824462	0.0266534
XLOC_035250	XLOC_035250	-	contig1483543:41-831	NIL1_F30	NIL1_M30	OK	33.1703	11.372	-1.5444	5.33744	9.42696e-08	1.22316e-05
XLOC_035837	XLOC_035837	-	contig1493003:3-824	NIL1_F30	NIL1_M30	OK	156.802	62.7842	-1.32047	5.64511	1.65078e-08	2.60424e-06
XLOC_036055	XLOC_036055	-	contig1496442:0-805	NIL1_F30	NIL1_M30	OK	192.284	105.495	-0.866058	3.83275	0.000126716	0.00589817
XLOC_036457	XLOC_036457	-	contig1503007:4-651	NIL1_F30	NIL1_M30	OK	1.4807	0	-1.79769e+308	-1.79769e+308	0.00216249	0.0562716
XLOC_036817	XLOC_036817	-	contig1509367:0-823	NIL1_F30	NIL1_M30	OK	16.8527	1.66036	-3.34341	7.59935	2.9754e-14	1.44694e-11
XLOC_039289	XLOC_039289	-	contig155205:435-1284	NIL1_F30	NIL1_M30	OK	2.6126	0.090042	-4.85875	3.13625	0.00171124	0.0470502
XLOC_039313	XLOC_039313	-	contig1552424:159-807	NIL1_F30	NIL1_M30	OK	8.79173	18.7476	1.09249	-2.99791	0.00271836	0.0669362
XLOC_040065	XLOC_040065	-	contig1566187:5-807	NIL1_F30	NIL1_M30	OK	7.02784	0.923211	-2.92835	5.26032	1.43804e-07	1.7769e-05
XLOC_040202	XLOC_040202	-	contig15682:2852-3806	NIL1_F30	NIL1_M30	OK	7.35057	3.26516	-1.1707	3.10906	0.00187686	0.0505228
XLOC_040473	XLOC_040473	-	contig1573436:0-805	NIL1_F30	NIL1_M30	OK	25.4598	13.2994	-0.936863	3.29071	0.000999339	0.0310001
XLOC_041133	XLOC_041133	-	contig1583941:6-801	NIL1_F30	NIL1_M30	OK	21.5359	2.99402	-2.84659	7.66834	1.73195e-14	8.74313e-12
XLOC_041718	XLOC_041718	-	contig159362:102-2077	NIL1_F30	NIL1_M30	OK	2.09389	0.0448233	-5.54579	3.02744	0.00246637	0.0621758
XLOC_043458	XLOC_043458	-	contig1622961:1-790	NIL1_F30	NIL1_M30	OK	5.73715	0.066111	-6.4393	3.0079	0.0026306	0.0652936
XLOC_044323	XLOC_044323	-	contig1637451:1-786	NIL1_F30	NIL1_M30	OK	18.0895	9.5907	-0.915444	2.99124	0.00277847	0.068071
XLOC_045911	XLOC_045911	-	contig166635:7-855	NIL1_F30	NIL1_M30	OK	0.939255	3.99152	2.08735	-3.50589	0.000455089	0.0166263
XLOC_046220	XLOC_046220	-	contig1670801:13-776	NIL1_F30	NIL1_M30	OK	12.7814	5.71763	-1.16055	2.86858	0.00412317	0.0914611
XLOC_046359	XLOC_046359	-	contig1673673:3-775	NIL1_F30	NIL1_M30	OK	136.43	51.0792	-1.41735	6.02811	1.65883e-09	3.31348e-07
XLOC_047949	XLOC_047949	-	contig17005:1255-3705	NIL1_F30	NIL1_M30	OK	12.1797	5.98794	-1.02435	3.96645	7.29498e-05	0.00373655
XLOC_048098	XLOC_048098	-	contig170343:688-2002	NIL1_F30	NIL1_M30	OK	12.62	2.28701	-2.46418	4.14856	3.34574e-05	0.00194926
XLOC_049178	XLOC_049178	-	contig1723168:1-646	NIL1_F30	NIL1_M30	OK	4.62289	0.887395	-2.38115	3.56193	0.000368132	0.0140238
XLOC_050808	XLOC_050808	-	contig175298:0-2023	NIL1_F30	NIL1_M30	OK	158.163	22.1945	-2.83314	9.40092	0	0
XLOC_051603	XLOC_051603	-	contig1767361:18-752	NIL1_F30	NIL1_M30	OK	4.45853	1.32982	-1.74533	3.26724	0.00108602	0.0330875
XLOC_051962	XLOC_051962	-	contig1775017:0-748	NIL1_F30	NIL1_M30	OK	3.38362	0.871991	-1.95618	3.12402	0.00178396	0.0485836
XLOC_052259	XLOC_052259	-	contig1780743:15-605	NIL1_F30	NIL1_M30	OK	264.569	147.34	-0.844499	2.99308	0.00276177	0.067764
XLOC_052262	XLOC_052262	-	contig178087:469-2010	NIL1_F30	NIL1_M30	OK	2.50393	0.192057	-3.70459	2.84538	0.0044358	0.0965201
XLOC_052271	XLOC_052271	-	contig178114:0-1593	NIL1_F30	NIL1_M30	OK	7.75245	2.85432	-1.4415	4.44109	8.95063e-06	0.000639886
XLOC_056820	XLOC_056820	-	contig1866533:1-565	NIL1_F30	NIL1_M30	OK	83.9519	19.6129	-2.09776	6.59442	4.2693e-11	1.19489e-08
XLOC_057561	XLOC_057561	-	contig1879824:0-727	NIL1_F30	NIL1_M30	OK	131.673	46.0408	-1.51598	6.35646	2.06457e-10	5.0283e-08
XLOC_057708	XLOC_057708	-	contig188361:4-1974	NIL1_F30	NIL1_M30	OK	32.4029	11.9564	-1.43834	4.21405	2.50837e-05	0.00153042
XLOC_058092	XLOC_058092	-	contig1889986:5-722	NIL1_F30	NIL1_M30	OK	3.2275	0.14784	-4.44831	3.25473	0.001135	0.0342396
XLOC_058807	XLOC_058807	-	contig1903954:0-720	NIL1_F30	NIL1_M30	OK	4.62042	1.47593	-1.6464	3.1022	0.00192086	0.0514288
XLOC_059620	XLOC_059620	-	contig1919588:0-716	NIL1_F30	NIL1_M30	OK	11.1042	4.41786	-1.32968	3.44241	0.00057655	0.020093
XLOC_064291	XLOC_064291	-	contig2011049:4-681	NIL1_F30	NIL1_M30	OK	7.46606	3.07656	-1.27903	2.96074	0.00306905	0.0733354
XLOC_064404	XLOC_064404	-	contig201407:384-1934	NIL1_F30	NIL1_M30	OK	29.0797	2.94654	-3.30292	6.53147	6.51286e-11	1.75624e-08
XLOC_064917	XLOC_064917	-	contig202385:441-1914	NIL1_F30	NIL1_M30	OK	10.4659	33.7888	1.69085	-4.46212	8.11532e-06	0.000588259
XLOC_065540	XLOC_065540	-	contig2035113:32-681	NIL1_F30	NIL1_M30	OK	0	1.14171	1.79769e+308	1.79769e+308	0.00457246	0.0987272
XLOC_067471	XLOC_067471	-	contig207687:9-1903	NIL1_F30	NIL1_M30	OK	20.7871	8.06293	-1.36631	5.35279	8.66091e-08	1.135e-05
XLOC_067489	XLOC_067489	-	contig207720:835-1847	NIL1_F30	NIL1_M30	OK	1.82556	0.139843	-3.70646	3.25804	0.00112185	0.0339301
XLOC_068503	XLOC_068503	-	contig2097612:62-644	NIL1_F30	NIL1_M30	OK	3.03525	8.55185	1.49442	-3.19322	0.00140697	0.040462
XLOC_070168	XLOC_070168	-	contig2133129:19-672	NIL1_F30	NIL1_M30	OK	47.8518	19.1758	-1.31929	4.78206	1.73505e-06	0.000156518
XLOC_071049	XLOC_071049	-	contig215271:1-1881	NIL1_F30	NIL1_M30	OK	16.4001	6.70052	-1.29136	3.9186	8.90665e-05	0.00440866
XLOC_071205	XLOC_071205	-	contig2154545:2-668	NIL1_F30	NIL1_M30	OK	15.2775	2.93409	-2.38042	5.7321	9.91935e-09	1.65005e-06
XLOC_072233	XLOC_072233	-	contig217575:410-1874	NIL1_F30	NIL1_M30	OK	37.94	22.5977	-0.747545	2.94394	0.00324068	0.0763936
XLOC_073191	XLOC_073191	-	contig2195560:0-654	NIL1_F30	NIL1_M30	OK	19.2027	6.14237	-1.64444	4.57231	4.82374e-06	0.000376819
XLOC_073237	XLOC_073237	-	contig2197275:35-615	NIL1_F30	NIL1_M30	OK	6.46529	1.3662	-2.24255	3.70698	0.000209743	0.0088996
XLOC_074738	XLOC_074738	-	contig222817:11-1092	NIL1_F30	NIL1_M30	OK	7.02114	1.07181	-2.71165	5.96707	2.41547e-09	4.65056e-07
XLOC_074918	XLOC_074918	-	contig2231691:0-523	NIL1_F30	NIL1_M30	OK	8.21007	0.799801	-3.35968	4.2725	1.93296e-05	0.00122879
XLOC_075353	XLOC_075353	-	contig224100:1269-1855	NIL1_F30	NIL1_M30	OK	11.2913	1.01553	-3.47491	5.37917	7.48292e-08	9.97143e-06
XLOC_076086	XLOC_076086	-	contig225572:0-1863	NIL1_F30	NIL1_M30	OK	42.5642	25.6204	-0.732349	3.088	0.00201511	0.0533328
XLOC_076313	XLOC_076313	-	contig2259142:0-642	NIL1_F30	NIL1_M30	OK	4.0202	0.273094	-3.8798	3.47987	0.000501653	0.0179703
XLOC_078685	XLOC_078685	-	contig2311822:1-638	NIL1_F30	NIL1_M30	OK	3.8033	0.327559	-3.53743	3.1133	0.00185006	0.0499614
XLOC_078822	XLOC_078822	-	contig2313372:16-619	NIL1_F30	NIL1_M30	OK	0.973722	7.51561	2.94831	-3.29746	0.000975623	0.0304267
XLOC_078834	XLOC_078834	-	contig23137:7-1058	NIL1_F30	NIL1_M30	OK	3.60744	1.15664	-1.64103	3.44178	0.000577905	0.0201309
XLOC_079754	XLOC_079754	-	contig2334427:0-636	NIL1_F30	NIL1_M30	OK	7.83039	2.7348	-1.51765	3.30116	0.000962855	0.0301147
XLOC_081916	XLOC_081916	-	contig238063:3-1808	NIL1_F30	NIL1_M30	OK	35.4856	16.3343	-1.11933	4.63636	3.54602e-06	0.000289465
XLOC_083483	XLOC_083483	-	contig241620:544-1683	NIL1_F30	NIL1_M30	OK	18.0635	6.82397	-1.4044	3.93015	8.48938e-05	0.00423699
XLOC_083737	XLOC_083737	-	contig242180:286-1744	NIL1_F30	NIL1_M30	OK	33.1834	14.4639	-1.19801	4.42643	9.58059e-06	0.000677943
XLOC_085392	XLOC_085392	-	contig246083:827-1796	NIL1_F30	NIL1_M30	OK	2.25102	0.214965	-3.38841	3.52611	0.000421706	0.0156418
XLOC_085659	XLOC_085659	-	contig24677:1223-2904	NIL1_F30	NIL1_M30	OK	2.12847	0.100329	-4.407	3.87316	0.000107435	0.00514759
XLOC_089081	XLOC_089081	-	contig25450:148-2181	NIL1_F30	NIL1_M30	OK	6.19453	0.710406	-3.12428	6.2502	4.09922e-10	9.37146e-08
XLOC_089766	XLOC_089766	-	contig256087:0-1777	NIL1_F30	NIL1_M30	OK	4.61963	0.671971	-2.78131	6.3712	1.87553e-10	4.6109e-08
XLOC_090261	XLOC_090261	-	contig2572720:5-591	NIL1_F30	NIL1_M30	OK	57.9008	26.157	-1.14639	4.11163	3.92882e-05	0.00223015
XLOC_090833	XLOC_090833	-	contig2584944:1-558	NIL1_F30	NIL1_M30	OK	8.40413	1.97713	-2.08769	3.91389	9.08227e-05	0.00448083
XLOC_091272	XLOC_091272	-	contig259594:25-1774	NIL1_F30	NIL1_M30	OK	9.13958	3.32297	-1.45965	3.24585	0.001171	0.0350865
XLOC_092689	XLOC_092689	-	contig262859:4-1447	NIL1_F30	NIL1_M30	OK	9.80748	3.36463	-1.54343	4.85581	1.19895e-06	0.000113622
XLOC_093065	XLOC_093065	-	contig263808:0-499	NIL1_F30	NIL1_M30	OK	7.94322	2.78261	-1.51328	2.88598	0.00390198	0.0877799
XLOC_094690	XLOC_094690	-	contig267475:20-1612	NIL1_F30	NIL1_M30	OK	1.47794	0.422786	-1.80559	3.12534	0.00177598	0.0484151
XLOC_094977	XLOC_094977	-	contig2681778:0-574	NIL1_F30	NIL1_M30	OK	69.6548	10.2711	-2.76163	9.00969	0	0
XLOC_095144	XLOC_095144	-	contig268477:118-1750	NIL1_F30	NIL1_M30	OK	8.79133	2.00897	-2.12962	3.93945	8.16688e-05	0.00410302
XLOC_099023	XLOC_099023	-	contig277844:0-1735	NIL1_F30	NIL1_M30	OK	47.2772	22.9815	-1.04067	3.54479	0.000392923	0.0147788
XLOC_099276	XLOC_099276	-	contig278474:434-1721	NIL1_F30	NIL1_M30	OK	23.8345	8.16778	-1.54503	4.84849	1.24407e-06	0.000117331
XLOC_099598	XLOC_099598	-	contig279254:5-1114	NIL1_F30	NIL1_M30	OK	1.51243	0.188599	-3.00347	3.12812	0.00175928	0.0480611
XLOC_100222	XLOC_100222	-	contig280878:31-957	NIL1_F30	NIL1_M30	OK	95.9445	56.1842	-0.772035	3.10555	0.00189926	0.0509895
XLOC_100509	XLOC_100509	-	contig2815270:3-550	NIL1_F30	NIL1_M30	OK	64.8615	37.4465	-0.79253	3.04016	0.00236455	0.0602326
XLOC_100771	XLOC_100771	-	contig2821670:1-503	NIL1_F30	NIL1_M30	OK	47.6102	22.5473	-1.07832	3.70685	0.000209854	0.00890332
XLOC_101462	XLOC_101462	-	contig283677:38-1719	NIL1_F30	NIL1_M30	OK	46.7005	13.0919	-1.83476	7.49799	6.4837e-14	2.98819e-11
XLOC_102766	XLOC_102766	-	contig2870879:0-548	NIL1_F30	NIL1_M30	OK	44.8553	12.0396	-1.89749	6.13745	8.38559e-10	1.79068e-07
XLOC_103626	XLOC_103626	-	contig289222:748-1696	NIL1_F30	NIL1_M30	OK	4.21677	13.296	1.65678	-4.67924	2.8794e-06	0.000241904
XLOC_104236	XLOC_104236	-	contig290668:416-1638	NIL1_F30	NIL1_M30	OK	9.58707	3.60189	-1.41233	4.28733	1.80837e-05	0.00116138
XLOC_104614	XLOC_104614	-	contig29187:75-1434	NIL1_F30	NIL1_M30	OK	28.1946	14.5354	-0.955852	3.63879	0.000273922	0.0110471
XLOC_108162	XLOC_108162	-	contig3008755:0-530	NIL1_F30	NIL1_M30	OK	12.6363	3.91876	-1.68911	3.8135	0.000137013	0.00628785
XLOC_109098	XLOC_109098	-	contig30330:2073-3270	NIL1_F30	NIL1_M30	OK	10.879	3.80098	-1.51711	4.57781	4.69865e-06	0.000368409
XLOC_109844	XLOC_109844	-	contig30538:0-3285	NIL1_F30	NIL1_M30	OK	71.0601	42.7738	-0.732311	3.20194	0.00136503	0.0395224
XLOC_110794	XLOC_110794	-	contig3081249:0-519	NIL1_F30	NIL1_M30	OK	10.3988	1.63747	-2.66687	4.47228	7.73884e-06	0.000564874
XLOC_110811	XLOC_110811	-	contig3081593:1-518	NIL1_F30	NIL1_M30	OK	6.22265	0.809453	-2.94251	3.65703	0.000255158	0.0104297
XLOC_111523	XLOC_111523	-	contig310000:318-1122	NIL1_F30	NIL1_M30	OK	31.3913	15.1701	-1.04914	3.78089	0.000156269	0.00700228
XLOC_111551	XLOC_111551	-	contig310086:8-1613	NIL1_F30	NIL1_M30	OK	1.90322	0.295459	-2.68742	4.1663	3.09579e-05	0.00182601
XLOC_112167	XLOC_112167	-	contig311888:631-1655	NIL1_F30	NIL1_M30	OK	64.3127	38.0338	-0.757821	2.97479	0.00293189	0.0708759
XLOC_113124	XLOC_113124	-	contig314492:1-1648	NIL1_F30	NIL1_M30	OK	7.02068	0.758155	-3.21105	2.94305	0.00324993	0.0765563
XLOC_113382	XLOC_113382	-	contig315118:369-1559	NIL1_F30	NIL1_M30	OK	15.8444	0.747137	-4.40645	5.76845	8.00033e-09	1.36285e-06
XLOC_113546	XLOC_113546	-	contig315737:1-1637	NIL1_F30	NIL1_M30	OK	13.1694	1.79439	-2.87562	8.72954	0	0
XLOC_114660	XLOC_114660	-	contig3187532:9-505	NIL1_F30	NIL1_M30	OK	6.58929	1.37949	-2.25599	3.36334	0.000770046	0.0252591
XLOC_117226	XLOC_117226	-	contig32630:754-3231	NIL1_F30	NIL1_M30	OK	52.5014	25.8146	-1.02417	4.54738	5.43173e-06	0.000417194
XLOC_117728	XLOC_117728	-	contig3275520:20-488	NIL1_F30	NIL1_M30	OK	30.828	12.9963	-1.24614	3.60572	0.000311293	0.012253
XLOC_120376	XLOC_120376	-	contig335662:6-1431	NIL1_F30	NIL1_M30	OK	0	1.06272	1.79769e+308	1.79769e+308	0.00432048	0.0946691
XLOC_122181	XLOC_122181	-	contig34111:0-2159	NIL1_F30	NIL1_M30	OK	205.406	107.936	-0.928307	4.15358	3.27312e-05	0.00191364
XLOC_122792	XLOC_122792	-	contig342745:0-1507	NIL1_F30	NIL1_M30	OK	4.84806	8.98324	0.889829	-2.86133	0.00421866	0.0930205
XLOC_123788	XLOC_123788	-	contig34552:16-2950	NIL1_F30	NIL1_M30	OK	10.2455	0.62935	-4.02498	5.57424	2.48606e-08	3.75102e-06
XLOC_125296	XLOC_125296	-	contig34997:79-3157	NIL1_F30	NIL1_M30	OK	25.5859	2.40619	-3.41053	3.40538	0.000660711	0.0223836
XLOC_127010	XLOC_127010	-	contig354431:618-1560	NIL1_F30	NIL1_M30	OK	4.77438	1.26574	-1.91533	4.0332	5.50227e-05	0.00295433
XLOC_127471	XLOC_127471	-	contig355511:0-1565	NIL1_F30	NIL1_M30	OK	18.3716	2.73026	-2.75037	7.143	9.13269e-13	3.48491e-10
XLOC_127878	XLOC_127878	-	contig35666:15-3108	NIL1_F30	NIL1_M30	OK	5.70751	2.21476	-1.36571	3.11361	0.00184816	0.0499213
XLOC_129211	XLOC_129211	-	contig360009:291-1369	NIL1_F30	NIL1_M30	OK	1.90373	0.44363	-2.1014	3.08452	0.0020388	0.053808
XLOC_129557	XLOC_129557	-	contig360984:349-1576	NIL1_F30	NIL1_M30	OK	37.1622	16.0135	-1.21455	3.84357	0.000121257	0.00568825
XLOC_135130	XLOC_135130	-	contig373103:3-1014	NIL1_F30	NIL1_M30	OK	42.8568	21.9665	-0.96422	3.14705	0.00164927	0.0457388
XLOC_138069	XLOC_138069	-	contig378539:97-1543	NIL1_F30	NIL1_M30	OK	26.6117	11.724	-1.1826	4.38259	1.17278e-05	0.000805187
XLOC_141880	XLOC_141880	-	contig385654:111-1533	NIL1_F30	NIL1_M30	OK	17.1377	1.50312	-3.51114	9.69654	0	0
XLOC_141888	XLOC_141888	-	contig385662:0-1534	NIL1_F30	NIL1_M30	OK	52.1528	9.89987	-2.39726	7.53228	4.996e-14	2.34263e-11
XLOC_142933	XLOC_142933	-	contig387603:0-1529	NIL1_F30	NIL1_M30	OK	108.412	41.0891	-1.3997	6.0931	1.10742e-09	2.30359e-07
XLOC_143713	XLOC_143713	-	contig3889893:5-398	NIL1_F30	NIL1_M30	OK	16.2107	34.4949	1.08944	-3.02917	0.00245227	0.0619068
XLOC_145314	XLOC_145314	-	contig392070:1-1168	NIL1_F30	NIL1_M30	OK	9.32566	1.12536	-3.05082	4.29335	1.75998e-05	0.0011349
XLOC_148793	XLOC_148793	-	contig3988334:0-376	NIL1_F30	NIL1_M30	OK	164.489	72.1682	-1.18856	4.51959	6.19592e-06	0.000466883
XLOC_149199	XLOC_149199	-	contig399557:17-1500	NIL1_F30	NIL1_M30	OK	20.5701	11.6586	-0.819157	3.15716	0.00159313	0.0445274
XLOC_150704	XLOC_150704	-	contig402538:3-1269	NIL1_F30	NIL1_M30	OK	5.23481	10.4485	0.997093	-3.21898	0.00128646	0.0377448
XLOC_155433	XLOC_155433	-	contig411637:226-1493	NIL1_F30	NIL1_M30	OK	11.3691	3.82662	-1.57097	4.91553	8.85405e-07	8.73118e-05
XLOC_157257	XLOC_157257	-	contig415121:1-1489	NIL1_F30	NIL1_M30	OK	18.8346	7.11718	-1.40401	4.51851	6.22777e-06	0.000468928
XLOC_158065	XLOC_158065	-	contig4167777:0-275	NIL1_F30	NIL1_M30	OK	59.7715	13.6698	-2.12847	4.55785	5.16809e-06	0.000399698
XLOC_167865	XLOC_167865	-	contig4365944:1-290	NIL1_F30	NIL1_M30	OK	53.5922	13.8767	-1.94936	4.36229	1.28709e-05	0.000871224
XLOC_170637	XLOC_170637	-	contig442980:0-1455	NIL1_F30	NIL1_M30	OK	165.746	45.5732	-1.86271	8.14975	4.44089e-16	2.80153e-13
XLOC_174251	XLOC_174251	-	contig451519:1-1437	NIL1_F30	NIL1_M30	OK	2.16275	0.803476	-1.42854	2.95817	0.00309467	0.0738069
XLOC_177705	XLOC_177705	-	contig45971:114-2111	NIL1_F30	NIL1_M30	OK	15.646	2.58267	-2.59886	5.67138	1.41653e-08	2.27003e-06
XLOC_182491	XLOC_182491	-	contig472571:296-1403	NIL1_F30	NIL1_M30	OK	11.9651	4.48819	-1.41463	4.43533	9.19328e-06	0.000654513
XLOC_185788	XLOC_185788	-	contig48296:63-2853	NIL1_F30	NIL1_M30	OK	3.85219	1.70129	-1.17905	3.69825	0.000217091	0.00915437
XLOC_186398	XLOC_186398	-	contig485242:3-1402	NIL1_F30	NIL1_M30	OK	3.46897	1.38393	-1.32574	3.23363	0.00122229	0.0362728
XLOC_186660	XLOC_186660	-	contig486169:2-1400	NIL1_F30	NIL1_M30	OK	30.565	8.14412	-1.90805	5.5325	3.15705e-08	4.64229e-06
XLOC_188541	XLOC_188541	-	contig493750:5-1361	NIL1_F30	NIL1_M30	OK	38.505	21.1217	-0.866316	3.62796	0.000285674	0.0114288
XLOC_189728	XLOC_189728	-	contig499185:0-1384	NIL1_F30	NIL1_M30	OK	92.167	42.0403	-1.13248	4.8666	1.13534e-06	0.000108336
XLOC_189942	XLOC_189942	-	contig500125:0-1381	NIL1_F30	NIL1_M30	OK	1.21934	0.253494	-2.26608	2.96123	0.00306409	0.0732477
XLOC_190607	XLOC_190607	-	contig503582:760-1386	NIL1_F30	NIL1_M30	OK	9.2496	3.38947	-1.44833	3.32743	0.000876499	0.0279692
XLOC_190661	XLOC_190661	-	contig503740:43-1380	NIL1_F30	NIL1_M30	OK	7.66312	1.11904	-2.77567	6.74995	1.47899e-11	4.51838e-09
XLOC_192961	XLOC_192961	-	contig516442:3-648	NIL1_F30	NIL1_M30	OK	0	1.88895	1.79769e+308	1.79769e+308	0.00335401	0.0783959
XLOC_193517	XLOC_193517	-	contig520312:1-1361	NIL1_F30	NIL1_M30	OK	17.22	8.9156	-0.94968	2.96044	0.00307195	0.0733873
XLOC_193634	XLOC_193634	-	contig521214:39-1108	NIL1_F30	NIL1_M30	OK	64.7954	22.5367	-1.52362	4.09855	4.15754e-05	0.00233764
XLOC_194011	XLOC_194011	-	contig524212:1-1111	NIL1_F30	NIL1_M30	OK	9.39605	3.33078	-1.49619	3.39294	0.000691458	0.023201
XLOC_194562	XLOC_194562	-	contig528870:278-1349	NIL1_F30	NIL1_M30	OK	11.057	3.80315	-1.5397	4.536	5.73315e-06	0.00043694
XLOC_195163	XLOC_195163	-	contig534965:0-1346	NIL1_F30	NIL1_M30	OK	4.70517	0.116232	-5.33916	2.96132	0.00306324	0.0732326
XLOC_195623	XLOC_195623	-	contig539798:0-1338	NIL1_F30	NIL1_M30	OK	110.59	59.6791	-0.889925	3.86527	0.000110968	0.0052868
XLOC_195955	XLOC_195955	-	contig542782:1-1195	NIL1_F30	NIL1_M30	OK	10.0688	1.20301	-3.06517	5.67104	1.41932e-08	2.27401e-06
XLOC_196405	XLOC_196405	-	contig54775:0-2835	NIL1_F30	NIL1_M30	OK	82.1441	43.8485	-0.905629	3.99946	6.34861e-05	0.00332804
XLOC_196655	XLOC_196655	-	contig55067:2314-2822	NIL1_F30	NIL1_M30	OK	54.4435	23.6849	-1.20079	4.20861	2.56951e-05	0.00156178
XLOC_196934	XLOC_196934	-	contig553831:1-1318	NIL1_F30	NIL1_M30	OK	17.1734	32.1854	0.906231	-3.59097	0.000329454	0.0128265
XLOC_197200	XLOC_197200	-	contig556531:0-1325	NIL1_F30	NIL1_M30	OK	29.8676	15.6688	-0.930688	2.85602	0.00428985	0.0941732
XLOC_197850	XLOC_197850	-	contig56346:15-2768	NIL1_F30	NIL1_M30	OK	51.4033	20.594	-1.31964	5.75679	8.57278e-09	1.44945e-06
XLOC_198873	XLOC_198873	-	contig573997:3-1309	NIL1_F30	NIL1_M30	OK	6.88463	3.4528	-0.995612	2.95598	0.0031168	0.0742024
XLOC_199482	XLOC_199482	-	contig580360:1-1152	NIL1_F30	NIL1_M30	OK	3.52678	1.18595	-1.57231	3.36939	0.000753347	0.0248308
XLOC_199773	XLOC_199773	-	contig583574:10-1293	NIL1_F30	NIL1_M30	OK	2.56548	0.710771	-1.85177	3.54948	0.000385992	0.0145684
XLOC_200229	XLOC_200229	-	contig588613:22-974	NIL1_F30	NIL1_M30	OK	31.3006	12.625	-1.3099	4.46728	7.92198e-06	0.000576292
XLOC_200918	XLOC_200918	-	contig595816:1-1282	NIL1_F30	NIL1_M30	OK	19.8149	11.0114	-0.847591	3.12785	0.00176089	0.0480952
XLOC_200969	XLOC_200969	-	contig59635:821-2740	NIL1_F30	NIL1_M30	OK	27.1987	13.0316	-1.06153	4.1503	3.32043e-05	0.00193674
XLOC_200991	XLOC_200991	-	contig596446:278-1284	NIL1_F30	NIL1_M30	OK	3.8658	1.55299	-1.31572	2.85258	0.00433654	0.09493
XLOC_201127	XLOC_201127	-	contig597617:3-1288	NIL1_F30	NIL1_M30	OK	3.57911	0.833764	-2.10189	3.61784	0.000297071	0.0117991
XLOC_201553	XLOC_201553	-	contig60213:0-2765	NIL1_F30	NIL1_M30	OK	1.90719	0.277837	-2.77914	4.59019	4.42833e-06	0.000350129
XLOC_202432	XLOC_202432	-	contig611889:1-1013	NIL1_F30	NIL1_M30	OK	4.58821	1.3597	-1.75465	3.86027	0.000113263	0.00537642
XLOC_202687	XLOC_202687	-	contig614841:0-1272	NIL1_F30	NIL1_M30	OK	11.3129	4.79115	-1.23952	3.25344	0.00114016	0.0343626
XLOC_203442	XLOC_203442	-	contig62262:885-2020	NIL1_F30	NIL1_M30	OK	2.01049	0.227202	-3.1455	3.54877	0.000387032	0.0146004
XLOC_205162	XLOC_205162	-	contig64269:15-2115	NIL1_F30	NIL1_M30	OK	2.09297	0.549459	-1.92947	4.17726	2.95047e-05	0.00175448
XLOC_205853	XLOC_205853	-	contig650378:3-1104	NIL1_F30	NIL1_M30	OK	10.4474	5.62617	-0.892916	2.84388	0.00445676	0.096859
XLOC_206171	XLOC_206171	-	contig653864:7-1239	NIL1_F30	NIL1_M30	OK	3.52455	1.38042	-1.35233	3.13429	0.00172269	0.0472921
XLOC_206291	XLOC_206291	-	contig65529:37-1930	NIL1_F30	NIL1_M30	OK	3.42537	0.894708	-1.93677	4.7275	2.27299e-06	0.000197486
XLOC_206906	XLOC_206906	-	contig662421:0-1213	NIL1_F30	NIL1_M30	OK	12.8358	7.18046	-0.838022	2.90643	0.0036558	0.0836104
XLOC_207152	XLOC_207152	-	contig665032:0-1229	NIL1_F30	NIL1_M30	OK	43.9328	19.481	-1.17323	3.92251	8.76324e-05	0.00434917
XLOC_207221	XLOC_207221	-	contig66604:734-1710	NIL1_F30	NIL1_M30	OK	6.13848	1.02679	-2.57974	4.67574	2.929e-06	0.000245511
XLOC_207327	XLOC_207327	-	contig667322:4-1208	NIL1_F30	NIL1_M30	OK	13.2334	30.1572	1.18832	-3.6608	0.00025143	0.0103066
XLOC_207408	XLOC_207408	-	contig668090:3-1205	NIL1_F30	NIL1_M30	OK	3.31887	1.17406	-1.49919	3.25247	0.00114405	0.0344514
XLOC_207772	XLOC_207772	-	contig672426:108-1218	NIL1_F30	NIL1_M30	OK	15.3856	1.78677	-3.10616	8.21302	2.22045e-16	1.44649e-13
XLOC_208270	XLOC_208270	-	contig677699:1-1219	NIL1_F30	NIL1_M30	OK	64.7272	39.3935	-0.716413	3.11066	0.00186667	0.0503093
XLOC_208336	XLOC_208336	-	contig678871:0-1200	NIL1_F30	NIL1_M30	OK	35.2771	20.1285	-0.80949	3.02925	0.00245163	0.0618948
XLOC_208360	XLOC_208360	-	contig678948:1-1220	NIL1_F30	NIL1_M30	OK	4.4884	2.04547	-1.13377	2.91995	0.00350087	0.0809421
XLOC_209008	XLOC_209008	-	contig686330:192-1207	NIL1_F30	NIL1_M30	OK	4.90027	1.95928	-1.32254	3.05915	0.00221967	0.0574044
XLOC_209886	XLOC_209886	-	contig696587:2-1118	NIL1_F30	NIL1_M30	OK	7.05308	1.67288	-2.07592	4.16981	3.04858e-05	0.00180283
XLOC_209928	XLOC_209928	-	contig696837:5-762	NIL1_F30	NIL1_M30	OK	10.5415	4.54271	-1.21445	3.26564	0.00109217	0.0332325
XLOC_210121	XLOC_210121	-	contig699266:1-1208	NIL1_F30	NIL1_M30	OK	33.9902	10.2199	-1.73374	6.36015	2.01555e-10	4.92008e-08
XLOC_210313	XLOC_210313	-	contig701611:0-1201	NIL1_F30	NIL1_M30	OK	1.02768	3.12429	1.60415	-3.30499	0.000949799	0.0297951
XLOC_213132	XLOC_213132	-	contig734255:0-1174	NIL1_F30	NIL1_M30	OK	18.8284	9.3067	-1.01657	3.70326	0.000212843	0.00900683
XLOC_213883	XLOC_213883	-	contig74335:5-1805	NIL1_F30	NIL1_M30	OK	9.32575	3.92046	-1.2502	3.33766	0.000844873	0.0271745
XLOC_214073	XLOC_214073	-	contig745593:0-1172	NIL1_F30	NIL1_M30	OK	120.372	65.4623	-0.878767	3.40521	0.000661132	0.022395
XLOC_214127	XLOC_214127	-	contig745910:47-1129	NIL1_F30	NIL1_M30	OK	14.4263	47.0248	1.70472	-3.80708	0.000140616	0.00642251
XLOC_214274	XLOC_214274	-	contig747822:17-765	NIL1_F30	NIL1_M30	OK	14.8038	5.94833	-1.31541	3.8282	0.000129083	0.00598795
XLOC_214410	XLOC_214410	-	contig74955:5-2599	NIL1_F30	NIL1_M30	OK	19.4492	8.75997	-1.15071	3.72094	0.000198485	0.00851177
XLOC_214686	XLOC_214686	-	contig752862:5-1159	NIL1_F30	NIL1_M30	OK	82.2994	38.5137	-1.09551	4.54737	5.43214e-06	0.000417214
XLOC_214945	XLOC_214945	-	contig75571:2-2004	NIL1_F30	NIL1_M30	OK	47.7823	26.975	-0.824852	3.40128	0.000670705	0.0226505
XLOC_215641	XLOC_215641	-	contig763269:0-1081	NIL1_F30	NIL1_M30	OK	3.13402	1.18775	-1.39979	2.92449	0.00345021	0.0800611
XLOC_215696	XLOC_215696	-	contig764380:10-960	NIL1_F30	NIL1_M30	OK	0.881165	0	-1.79769e+308	-1.79769e+308	0.00435709	0.0952562
XLOC_215757	XLOC_215757	-	contig764763:233-1132	NIL1_F30	NIL1_M30	OK	2.9896	0.35334	-3.08083	3.84213	0.000121971	0.00571553
XLOC_216588	XLOC_216588	-	contig774969:92-1109	NIL1_F30	NIL1_M30	OK	2.21496	11.5511	2.38268	-3.43441	0.000593853	0.0205711
XLOC_217341	XLOC_217341	-	contig78441:11-2563	NIL1_F30	NIL1_M30	OK	63.0691	33.7194	-0.903353	3.21039	0.00132555	0.0386265
XLOC_217695	XLOC_217695	-	contig788619:2-1135	NIL1_F30	NIL1_M30	OK	3.51325	1.18606	-1.56663	3.3902	0.000698416	0.0233859
XLOC_218160	XLOC_218160	-	contig79454:738-2044	NIL1_F30	NIL1_M30	OK	6.25322	1.1839	-2.40105	5.76025	8.39912e-09	1.42371e-06
XLOC_218260	XLOC_218260	-	contig79597:1-2434	NIL1_F30	NIL1_M30	OK	6.89998	3.06099	-1.17259	4.08765	4.35759e-05	0.00243143
XLOC_218894	XLOC_218894	-	contig803258:456-1105	NIL1_F30	NIL1_M30	OK	2.90884	0.320568	-3.18174	3.0722	0.00212486	0.0555183
XLOC_219618	XLOC_219618	-	contig81202:55-2394	NIL1_F30	NIL1_M30	OK	30.7884	15.9562	-0.948271	3.89492	9.82311e-05	0.00478183
XLOC_221578	XLOC_221578	-	contig83702:461-2530	NIL1_F30	NIL1_M30	OK	5.95988	0.129151	-5.52815	4.77372	1.80853e-06	0.000162181
XLOC_221739	XLOC_221739	-	contig838778:0-1111	NIL1_F30	NIL1_M30	OK	60.6856	35.3608	-0.779205	3.29791	0.000974068	0.0303885
XLOC_221845	XLOC_221845	-	contig840313:2-1094	NIL1_F30	NIL1_M30	OK	2.54	0.805665	-1.65657	3.09093	0.0019953	0.0529329
XLOC_222304	XLOC_222304	-	contig84602:4-1298	NIL1_F30	NIL1_M30	OK	1.96966	0.511083	-1.94632	3.34242	0.000830521	0.0268069
XLOC_223111	XLOC_223111	-	contig856785:3-852	NIL1_F30	NIL1_M30	OK	0	1.44779	1.79769e+308	1.79769e+308	0.000748871	0.0247129
XLOC_223355	XLOC_223355	-	contig859952:4-1086	NIL1_F30	NIL1_M30	OK	3.98612	10.38	1.38075	-3.9789	6.92352e-05	0.0035771
XLOC_223400	XLOC_223400	-	contig86035:19-1094	NIL1_F30	NIL1_M30	OK	24.1975	12.9509	-0.901808	3.01751	0.00254858	0.0637308
XLOC_224026	XLOC_224026	-	contig868446:171-1082	NIL1_F30	NIL1_M30	OK	16.319	8.62216	-0.920435	2.92109	0.00348808	0.0807155
XLOC_224260	XLOC_224260	-	contig871603:0-1087	NIL1_F30	NIL1_M30	OK	1.58881	0.0748444	-4.40791	3.0178	0.00254621	0.0636852
XLOC_224350	XLOC_224350	-	contig872227:3-1090	NIL1_F30	NIL1_M30	OK	13.5593	4.86209	-1.47964	3.55754	0.000374348	0.0142153
XLOC_224375	XLOC_224375	-	contig87266:468-1772	NIL1_F30	NIL1_M30	OK	57.6312	16.5496	-1.80005	7.43669	1.03251e-13	4.60545e-11
XLOC_224970	XLOC_224970	-	contig880519:92-1074	NIL1_F30	NIL1_M30	OK	21.1944	8.82301	-1.26434	3.91082	9.19819e-05	0.00452772
XLOC_226286	XLOC_226286	-	contig897656:0-1073	NIL1_F30	NIL1_M30	OK	16.8602	0.670407	-4.65244	8.17533	2.22045e-16	1.44649e-13
XLOC_226655	XLOC_226655	-	contig901813:27-952	NIL1_F30	NIL1_M30	OK	5.87784	0.62107	-3.24246	5.2231	1.75949e-07	2.1233e-05
XLOC_227050	XLOC_227050	-	contig907055:0-1068	NIL1_F30	NIL1_M30	OK	128.765	49.6765	-1.37411	4.89177	9.99312e-07	9.70078e-05
XLOC_227480	XLOC_227480	-	contig91353:10-1800	NIL1_F30	NIL1_M30	OK	41.8451	15.883	-1.39758	4.6287	3.67965e-06	0.000298794
XLOC_227582	XLOC_227582	-	contig914532:7-1051	NIL1_F30	NIL1_M30	OK	88.6725	49.99	-0.826846	3.40758	0.000655425	0.0222398
XLOC_228227	XLOC_228227	-	contig92267:7-1313	NIL1_F30	NIL1_M30	OK	0.463253	1.97877	2.09474	-3.03962	0.00236879	0.0603148
XLOC_228273	XLOC_228273	-	contig923287:17-1055	NIL1_F30	NIL1_M30	OK	6.32428	1.90193	-1.73344	4.28099	1.86068e-05	0.00118969
XLOC_229199	XLOC_229199	-	contig93482:7-1890	NIL1_F30	NIL1_M30	OK	4.17208	0.720285	-2.53413	4.88244	1.04783e-06	0.000101074
XLOC_229433	XLOC_229433	-	contig938057:291-1050	NIL1_F30	NIL1_M30	OK	10.2664	4.48903	-1.19346	3.24867	0.00115945	0.0348152
XLOC_229526	XLOC_229526	-	contig939709:65-1030	NIL1_F30	NIL1_M30	OK	96.6728	31.1764	-1.63266	6.84139	7.84284e-12	2.51933e-09
XLOC_229735	XLOC_229735	-	contig942044:97-1022	NIL1_F30	NIL1_M30	OK	8.15533	3.66822	-1.15266	3.06839	0.00215213	0.056065
XLOC_230969	XLOC_230969	-	contig959221:96-1026	NIL1_F30	NIL1_M30	OK	4.31202	1.22041	-1.821	3.74613	0.000179583	0.0078429
XLOC_231312	XLOC_231312	-	contig964395:0-1035	NIL1_F30	NIL1_M30	OK	2.12456	0.567868	-1.90354	3.03147	0.00243366	0.0615533
XLOC_231376	XLOC_231376	-	contig964842:1-1022	NIL1_F30	NIL1_M30	OK	15.0702	7.16726	-1.07221	3.56684	0.000361307	0.0138153
XLOC_232750	XLOC_232750	-	contig984521:19-379	NIL1_F30	NIL1_M30	OK	18.5718	2.43501	-2.93112	4.36188	1.28951e-05	0.000872581
XLOC_232767	XLOC_232767	-	contig984592:0-1027	NIL1_F30	NIL1_M30	OK	12.5279	0.927727	-3.7553	4.27136	1.94281e-05	0.00123423
XLOC_232780	XLOC_232780	-	contig98476:70-2381	NIL1_F30	NIL1_M30	OK	0.0779379	1.62822	4.38483	-2.92778	0.0034139	0.0794389
XLOC_233445	XLOC_233445	-	contig994922:10-1016	NIL1_F30	NIL1_M30	OK	4.83597	0.973926	-2.31192	4.60924	4.04146e-06	0.000323737
XLOC_000062	XLOC_000062	-	contig00075:4406-9060	NIL1_F50	NIL1_M50	OK	3.96811	0.124771	-4.9911	3.31835	0.000905519	0.0286977
XLOC_000158	XLOC_000158	-	contig00279:507-2691	NIL1_F50	NIL1_M50	OK	1.63035	0.447155	-1.86633	3.90305	9.499e-05	0.0046507
XLOC_000185	XLOC_000185	-	contig00346:5684-7031	NIL1_F50	NIL1_M50	OK	10.2281	1.93988	-2.3985	7.31075	2.65565e-13	1.10973e-10
XLOC_000210	XLOC_000210	-	contig00381:1-913	NIL1_F50	NIL1_M50	OK	2.70635	0.494806	-2.45142	3.08437	0.00203985	0.0538296
XLOC_000251	XLOC_000251	-	contig00494:243-3557	NIL1_F50	NIL1_M50	OK	38.5492	0.611862	-5.97735	9.34324	0	0
XLOC_000414	XLOC_000414	-	contig00826:337-6269	NIL1_F50	NIL1_M50	OK	3.88267	1.66538	-1.2212	3.43943	0.00058293	0.0202711
XLOC_000503	XLOC_000503	-	contig01047:1088-3110	NIL1_F50	NIL1_M50	OK	19.8753	30.754	0.629799	-2.92403	0.00345529	0.0801468
XLOC_000542	XLOC_000542	-	contig01158:3379-6138	NIL1_F50	NIL1_M50	OK	10.9401	2.48966	-2.13561	6.63283	3.29301e-11	9.42438e-09
XLOC_000877	XLOC_000877	-	contig02089:1188-2674	NIL1_F50	NIL1_M50	OK	10.1737	0.150134	-6.08245	6.93221	4.14313e-12	1.40218e-09
XLOC_000938	XLOC_000938	-	contig02263:5012-5681	NIL1_F50	NIL1_M50	OK	3.2236	0.291358	-3.46781	3.20578	0.00134699	0.0391121
XLOC_000968	XLOC_000968	-	contig02322:0-5671	NIL1_F50	NIL1_M50	OK	19.6977	12.3758	-0.670504	3.27621	0.00105211	0.0322706
XLOC_001007	XLOC_001007	-	contig02464:1304-2075	NIL1_F50	NIL1_M50	OK	2.66096	0.573981	-2.21287	2.97648	0.00291579	0.0705868
XLOC_001041	XLOC_001041	-	contig02537:2468-4706	NIL1_F50	NIL1_M50	OK	17.4889	6.59969	-1.40597	5.63184	1.78299e-08	2.78977e-06
XLOC_001050	XLOC_001050	-	contig02556:3829-5474	NIL1_F50	NIL1_M50	OK	8.06382	2.33481	-1.78816	5.11591	3.12226e-07	3.51482e-05
XLOC_001152	XLOC_001152	-	contig02838:0-5405	NIL1_F50	NIL1_M50	OK	18.8118	6.19031	-1.60355	3.65052	0.000261705	0.0106463
XLOC_001178	XLOC_001178	-	contig02884:3935-5427	NIL1_F50	NIL1_M50	OK	2.3888	0.0598607	-5.31853	3.85077	0.000117745	0.00555119
XLOC_001366	XLOC_001366	-	contig03422:2781-5257	NIL1_F50	NIL1_M50	OK	6.27533	0.926485	-2.75985	3.72024	0.000199032	0.00853094
XLOC_001488	XLOC_001488	-	contig03811:2239-3128	NIL1_F50	NIL1_M50	OK	2.56091	0.163354	-3.97059	3.38569	0.00070999	0.0236886
XLOC_001509	XLOC_001509	-	contig03876:259-1277	NIL1_F50	NIL1_M50	OK	2.09017	0.110828	-4.23723	3.03436	0.00241046	0.0611047
XLOC_001517	XLOC_001517	-	contig03915:7-4172	NIL1_F50	NIL1_M50	OK	1.70994	12.415	2.86007	-4.70005	2.60102e-06	0.000221682
XLOC_001557	XLOC_001557	-	contig04036:11-4581	NIL1_F50	NIL1_M50	OK	5.2667	2.44711	-1.10582	3.01073	0.00260623	0.064829
XLOC_001764	XLOC_001764	-	contig04699:1676-4645	NIL1_F50	NIL1_M50	OK	8.0592	3.04388	-1.40473	4.80346	1.55949e-06	0.0001427
XLOC_001825	XLOC_001825	-	contig04901:489-4300	NIL1_F50	NIL1_M50	OK	10.5968	5.2347	-1.01745	3.28049	0.00103626	0.0318934
XLOC_001939	XLOC_001939	-	contig05306:88-3239	NIL1_F50	NIL1_M50	OK	46.76	19.6472	-1.25095	5.39459	6.86789e-08	9.24802e-06
XLOC_001963	XLOC_001963	-	contig05402:4-1932	NIL1_F50	NIL1_M50	OK	18.6365	33.5825	0.849578	-3.34005	0.000837637	0.0269898
XLOC_002023	XLOC_002023	-	contig05596:3269-4334	NIL1_F50	NIL1_M50	OK	4.22353	0.831237	-2.34512	3.19372	0.00140452	0.040408
XLOC_002038	XLOC_002038	-	contig05628:1034-2169	NIL1_F50	NIL1_M50	OK	4.66051	0.257492	-4.17789	5.17804	2.24233e-07	2.62772e-05
XLOC_002076	XLOC_002076	-	contig05773:1-2104	NIL1_F50	NIL1_M50	OK	47.1821	86.4814	0.874149	-3.61383	0.000301711	0.0119457
XLOC_002133	XLOC_002133	-	contig05980:1396-2019	NIL1_F50	NIL1_M50	OK	55.7366	3.98747	-3.80508	9.57504	0	0
XLOC_002161	XLOC_002161	-	contig06050:1840-3745	NIL1_F50	NIL1_M50	OK	18.4591	9.42335	-0.970023	2.96155	0.00306092	0.0731882
XLOC_002179	XLOC_002179	-	contig06088:2804-3959	NIL1_F50	NIL1_M50	OK	21.8141	36.972	0.761172	-3.29283	0.000991859	0.0308178
XLOC_002263	XLOC_002263	-	contig06376:3013-4386	NIL1_F50	NIL1_M50	OK	23.5629	6.78488	-1.79612	5.97436	2.30997e-09	4.4666e-07
XLOC_002336	XLOC_002336	-	contig06641:822-1922	NIL1_F50	NIL1_M50	OK	18.3215	6.05548	-1.59722	4.9413	7.7603e-07	7.78575e-05
XLOC_002415	XLOC_002415	-	contig06953:3067-4510	NIL1_F50	NIL1_M50	OK	10.1374	0	-1.79769e+308	-1.79769e+308	2.74212e-07	3.13638e-05
XLOC_002417	XLOC_002417	-	contig06954:1635-2650	NIL1_F50	NIL1_M50	OK	1.16105	0	-1.79769e+308	-1.79769e+308	0.000134888	0.00620711
XLOC_002546	XLOC_002546	-	contig07487:757-2739	NIL1_F50	NIL1_M50	OK	8.03815	3.45119	-1.21977	3.59891	0.000319557	0.0125168
XLOC_002653	XLOC_002653	-	contig07875:2217-3725	NIL1_F50	NIL1_M50	OK	27.0999	7.5466	-1.84439	7.75353	8.88178e-15	4.68443e-12
XLOC_002688	XLOC_002688	-	contig07995:1617-4431	NIL1_F50	NIL1_M50	OK	22.9923	42.3177	0.880111	-2.88541	0.00390905	0.0878925
XLOC_002703	XLOC_002703	-	contig08079:1-2584	NIL1_F50	NIL1_M50	OK	15.4891	6.12548	-1.33835	3.67139	0.00024123	0.00996914
XLOC_002733	XLOC_002733	-	contig08139:2576-4315	NIL1_F50	NIL1_M50	OK	5.58805	2.87328	-0.959644	3.1916	0.00141489	0.0406348
XLOC_002887	XLOC_002887	-	contig08756:2266-4355	NIL1_F50	NIL1_M50	OK	11.8071	5.2066	-1.18125	4.60026	4.21973e-06	0.000335999
XLOC_002925	XLOC_002925	-	contig08880:108-3648	NIL1_F50	NIL1_M50	OK	38.8927	7.87541	-2.30407	7.77506	7.54952e-15	4.02419e-12
XLOC_002978	XLOC_002978	-	contig09034:1-1979	NIL1_F50	NIL1_M50	OK	18.4039	4.32728	-2.08848	6.22496	4.81678e-10	1.08462e-07
XLOC_003017	XLOC_003017	-	contig09151:1964-3067	NIL1_F50	NIL1_M50	OK	7.05926	3.72691	-0.921538	2.85053	0.00436466	0.0953739
XLOC_003126	XLOC_003126	-	contig09568:6-1342	NIL1_F50	NIL1_M50	OK	34.6933	12.8189	-1.43638	6.20201	5.57468e-10	1.23734e-07
XLOC_003143	XLOC_003143	-	contig09616:3256-4250	NIL1_F50	NIL1_M50	OK	9.89385	29.0493	1.5539	-3.88611	0.000101864	0.00492735
XLOC_003245	XLOC_003245	-	contig09957:833-4213	NIL1_F50	NIL1_M50	OK	11.4224	5.02214	-1.18549	5.13235	2.86145e-07	3.25503e-05
XLOC_003782	XLOC_003782	-	contig1006679:0-1011	NIL1_F50	NIL1_M50	OK	9.40384	2.52373	-1.89769	5.48085	4.23296e-08	6.01944e-06
XLOC_003864	XLOC_003864	-	contig100827:1674-2385	NIL1_F50	NIL1_M50	OK	8.13923	1.05851	-2.94286	5.14982	2.6074e-07	2.99976e-05
XLOC_003938	XLOC_003938	-	contig1009188:8-1013	NIL1_F50	NIL1_M50	OK	28.5261	9.16769	-1.63765	6.42215	1.34362e-10	3.40264e-08
XLOC_004057	XLOC_004057	-	contig10105:594-2036	NIL1_F50	NIL1_M50	OK	1.78596	0	-1.79769e+308	-1.79769e+308	5.34324e-06	0.000411372
XLOC_004213	XLOC_004213	-	contig10125:3172-3937	NIL1_F50	NIL1_M50	OK	6.79216	0.167044	-5.34557	4.24297	2.20579e-05	0.00137369
XLOC_004328	XLOC_004328	-	contig1014216:1-1009	NIL1_F50	NIL1_M50	OK	10.0718	22.3414	1.1494	-4.28148	1.85653e-05	0.00118746
XLOC_004351	XLOC_004351	-	contig1014399:6-999	NIL1_F50	NIL1_M50	OK	3.07574	0	-1.79769e+308	-1.79769e+308	2.54265e-07	2.9349e-05
XLOC_004371	XLOC_004371	-	contig1014539:0-1012	NIL1_F50	NIL1_M50	OK	70.1619	16.0889	-2.12463	9.28014	0	0
XLOC_004559	XLOC_004559	-	contig1016698:1-1002	NIL1_F50	NIL1_M50	OK	2.90332	0.119592	-4.60151	3.66066	0.000251566	0.0103111
XLOC_004581	XLOC_004581	-	contig1017062:48-985	NIL1_F50	NIL1_M50	OK	6.72414	1.90458	-1.81988	4.53644	5.7211e-06	0.000436119
XLOC_004819	XLOC_004819	-	contig1020697:3-1008	NIL1_F50	NIL1_M50	OK	33.0026	19.6308	-0.749465	3.21654	0.00129746	0.0379943
XLOC_004852	XLOC_004852	-	contig102096:0-2023	NIL1_F50	NIL1_M50	OK	16.9668	1.88218	-3.17224	4.11427	3.88405e-05	0.00220912
XLOC_004892	XLOC_004892	-	contig1021700:2-1006	NIL1_F50	NIL1_M50	OK	5.59732	1.31997	-2.08423	4.76564	1.88259e-06	0.0001679
XLOC_005004	XLOC_005004	-	contig102293:3-2301	NIL1_F50	NIL1_M50	OK	10.4143	4.52499	-1.20258	3.72776	0.000193187	0.00832738
XLOC_005633	XLOC_005633	-	contig103245:389-2378	NIL1_F50	NIL1_M50	OK	111.393	3.19711	-5.12275	6.26695	3.68188e-10	8.50578e-08
XLOC_005649	XLOC_005649	-	contig1032595:145-929	NIL1_F50	NIL1_M50	OK	6.85035	0.376661	-4.18484	4.95075	7.39297e-07	7.46453e-05
XLOC_005885	XLOC_005885	-	contig1035315:11-967	NIL1_F50	NIL1_M50	OK	36.1026	20.6426	-0.806481	3.47029	0.000519906	0.018497
XLOC_005991	XLOC_005991	-	contig1037140:0-874	NIL1_F50	NIL1_M50	OK	33.0902	19.198	-0.78545	3.2851	0.00101945	0.0314901
XLOC_006002	XLOC_006002	-	contig1037254:26-917	NIL1_F50	NIL1_M50	OK	53.586	29.6999	-0.851398	3.80667	0.000140848	0.00643129
XLOC_006108	XLOC_006108	-	contig103851:318-1091	NIL1_F50	NIL1_M50	OK	89.4896	1.41383	-5.98404	11.1026	0	0
XLOC_006175	XLOC_006175	-	contig1039214:3-748	NIL1_F50	NIL1_M50	OK	22.9175	0.14783	-7.27637	5.38881	7.09248e-08	9.5131e-06
XLOC_006301	XLOC_006301	-	contig1041078:2-949	NIL1_F50	NIL1_M50	OK	4.39317	1.25159	-1.8115	3.85541	0.000115536	0.00546532
XLOC_006508	XLOC_006508	-	contig1043654:0-1000	NIL1_F50	NIL1_M50	OK	101.581	178.842	0.816061	-3.93121	8.45193e-05	0.00422139
XLOC_006717	XLOC_006717	-	contig104746:546-1030	NIL1_F50	NIL1_M50	OK	2.00045	0	-1.79769e+308	-1.79769e+308	0.00178417	0.0485879
XLOC_006718	XLOC_006718	-	contig1047479:14-994	NIL1_F50	NIL1_M50	OK	8.85947	3.82766	-1.21076	3.74009	0.000183952	0.0079988
XLOC_006934	XLOC_006934	-	contig1050061:126-953	NIL1_F50	NIL1_M50	OK	13.3461	23.0529	0.788531	-2.96998	0.00297818	0.0717133
XLOC_006940	XLOC_006940	-	contig1050097:0-997	NIL1_F50	NIL1_M50	OK	29.2997	45.7837	0.643952	-2.86627	0.00415345	0.0919549
XLOC_007140	XLOC_007140	-	contig1053341:1-900	NIL1_F50	NIL1_M50	OK	3.47297	0.42429	-3.03305	4.03392	5.4854e-05	0.00294683
XLOC_007215	XLOC_007215	-	contig1054222:3-975	NIL1_F50	NIL1_M50	OK	191.884	95.0693	-1.01319	4.23805	2.25471e-05	0.00139919
XLOC_007228	XLOC_007228	-	contig1054272:1-983	NIL1_F50	NIL1_M50	OK	22.2308	1.257	-4.14451	4.93092	8.18437e-07	8.15356e-05
XLOC_007251	XLOC_007251	-	contig105437:0-1897	NIL1_F50	NIL1_M50	OK	12.5709	26.9422	1.09978	-3.08797	0.00201527	0.0533362
XLOC_007504	XLOC_007504	-	contig1058120:186-991	NIL1_F50	NIL1_M50	OK	289.202	481.874	0.73658	-3.52514	0.000423263	0.0156874
XLOC_007596	XLOC_007596	-	contig105948:1180-2135	NIL1_F50	NIL1_M50	OK	2.18371	5.88774	1.43094	-3.22694	0.00125123	0.0369333
XLOC_007680	XLOC_007680	-	contig1060875:1-992	NIL1_F50	NIL1_M50	OK	81.6836	48.922	-0.739563	3.15301	0.00161594	0.0450167
XLOC_007685	XLOC_007685	-	contig1060902:8-939	NIL1_F50	NIL1_M50	OK	3.09543	0.877555	-1.81858	3.2531	0.00114154	0.0343949
XLOC_007903	XLOC_007903	-	contig106393:20-1274	NIL1_F50	NIL1_M50	OK	7.65755	3.33924	-1.19737	3.1676	0.00153701	0.0433096
XLOC_008129	XLOC_008129	-	contig1067275:3-983	NIL1_F50	NIL1_M50	OK	4.22981	1.36063	-1.63631	3.64036	0.000272256	0.0109927
XLOC_008454	XLOC_008454	-	contig107172:741-2271	NIL1_F50	NIL1_M50	OK	8.50898	1.95952	-2.11849	6.62224	3.53795e-11	1.00637e-08
XLOC_008516	XLOC_008516	-	contig1072755:4-981	NIL1_F50	NIL1_M50	OK	5.01403	0.290336	-4.11017	4.9306	8.1977e-07	8.16442e-05
XLOC_008549	XLOC_008549	-	contig107338:949-2031	NIL1_F50	NIL1_M50	OK	0.641168	7.30022	3.50917	-3.12282	0.00179127	0.0487336
XLOC_008592	XLOC_008592	-	contig107381:1298-2134	NIL1_F50	NIL1_M50	OK	4.29003	0.311252	-3.78484	3.08102	0.00206291	0.0542863
XLOC_008961	XLOC_008961	-	contig1078451:0-980	NIL1_F50	NIL1_M50	OK	17.8455	2.19456	-3.02356	5.37473	7.66969e-08	1.01921e-05
XLOC_009066	XLOC_009066	-	contig1080252:2-980	NIL1_F50	NIL1_M50	OK	10.2117	1.18238	-3.11046	6.99764	2.60303e-12	9.14237e-10
XLOC_009251	XLOC_009251	-	contig1082564:27-953	NIL1_F50	NIL1_M50	OK	124.421	79.3974	-0.648071	2.95178	0.0031595	0.0749655
XLOC_009399	XLOC_009399	-	contig1084677:214-968	NIL1_F50	NIL1_M50	OK	10.6303	4.41676	-1.26712	3.69347	0.000221215	0.00929318
XLOC_009523	XLOC_009523	-	contig1086392:100-971	NIL1_F50	NIL1_M50	OK	2.06647	5.26684	1.34977	-2.93306	0.00335637	0.0784361
XLOC_009588	XLOC_009588	-	contig1087011:24-818	NIL1_F50	NIL1_M50	OK	8.98603	2.03988	-2.1392	3.15672	0.00159552	0.0445785
XLOC_009685	XLOC_009685	-	contig1088591:0-834	NIL1_F50	NIL1_M50	OK	38.7604	20.8092	-0.897361	3.75846	0.00017096	0.00753462
XLOC_010048	XLOC_010048	-	contig1093479:2-977	NIL1_F50	NIL1_M50	OK	8.73472	16.106	0.882769	-3.20954	0.00132947	0.0387139
XLOC_010234	XLOC_010234	-	contig109568:1-2187	NIL1_F50	NIL1_M50	OK	43.4021	16.3504	-1.40844	3.65404	0.000258148	0.0105308
XLOC_010446	XLOC_010446	-	contig1098176:2-972	NIL1_F50	NIL1_M50	OK	10.9649	3.75971	-1.5442	4.83591	1.32536e-06	0.000123961
XLOC_010477	XLOC_010477	-	contig1098987:1-857	NIL1_F50	NIL1_M50	OK	11.4356	2.78516	-2.0377	5.67664	1.37362e-08	2.20839e-06
XLOC_010517	XLOC_010517	-	contig10998:16-3611	NIL1_F50	NIL1_M50	OK	8.05123	0.0330476	-7.92852	3.32401	0.000887335	0.0282434
XLOC_010552	XLOC_010552	-	contig1100170:32-969	NIL1_F50	NIL1_M50	OK	4.10116	0.637385	-2.68579	4.37479	1.21548e-05	0.000829938
XLOC_010776	XLOC_010776	-	contig110329:309-1697	NIL1_F50	NIL1_M50	OK	12.0379	1.30585	-3.20453	8.9023	0	0
XLOC_010998	XLOC_010998	-	contig1106802:16-612	NIL1_F50	NIL1_M50	OK	10.4037	4.76269	-1.12724	2.97719	0.002909	0.0704615
XLOC_011198	XLOC_011198	-	contig1109448:2-936	NIL1_F50	NIL1_M50	OK	17.4283	3.41306	-2.35229	7.39502	1.41442e-13	6.17433e-11
XLOC_011380	XLOC_011380	-	contig111216:6-2206	NIL1_F50	NIL1_M50	OK	75.7634	9.01531	-3.07105	11.95	0	0
XLOC_011425	XLOC_011425	-	contig1113444:2-967	NIL1_F50	NIL1_M50	OK	57.2559	16.8928	-1.76101	7.67926	1.59872e-14	8.11094e-12
XLOC_011771	XLOC_011771	-	contig1118229:0-728	NIL1_F50	NIL1_M50	OK	28.285	1.26583	-4.48189	6.53829	6.22251e-11	1.68433e-08
XLOC_011905	XLOC_011905	-	contig1120116:189-957	NIL1_F50	NIL1_M50	OK	28.4975	54.3249	0.93078	-3.96116	7.45861e-05	0.0038067
XLOC_012104	XLOC_012104	-	contig112337:2-2304	NIL1_F50	NIL1_M50	OK	52.6309	28.1877	-0.900846	3.64114	0.00027143	0.0109653
XLOC_012145	XLOC_012145	-	contig112361:1676-2316	NIL1_F50	NIL1_M50	OK	4.08301	0.311164	-3.71389	3.44966	0.000561296	0.0196658
XLOC_012259	XLOC_012259	-	contig1125733:50-906	NIL1_F50	NIL1_M50	OK	39.402	22.213	-0.826864	3.52349	0.000425902	0.0157653
XLOC_012277	XLOC_012277	-	contig1125921:35-960	NIL1_F50	NIL1_M50	OK	6.66637	1.08997	-2.61261	5.38659	7.18087e-08	9.61702e-06
XLOC_012359	XLOC_012359	-	contig112725:365-2269	NIL1_F50	NIL1_M50	OK	1.23966	0.257994	-2.26454	2.83413	0.00459506	0.0990915
XLOC_012413	XLOC_012413	-	contig11282:957-2196	NIL1_F50	NIL1_M50	OK	21.8769	0.751895	-4.86273	7.32605	2.36922e-13	9.98002e-11
XLOC_012677	XLOC_012677	-	contig113242:6-1454	NIL1_F50	NIL1_M50	OK	4.41709	1.50731	-1.55112	3.14704	0.00164933	0.04574
XLOC_013091	XLOC_013091	-	contig1137710:0-953	NIL1_F50	NIL1_M50	OK	100.562	38.1581	-1.39802	6.60984	3.84723e-11	1.08607e-08
XLOC_013378	XLOC_013378	-	contig1142208:13-949	NIL1_F50	NIL1_M50	OK	19.9041	6.53684	-1.6064	5.77513	7.68915e-09	1.31519e-06
XLOC_013393	XLOC_013393	-	contig114229:11-1465	NIL1_F50	NIL1_M50	OK	17.3091	27.9072	0.689107	-2.86411	0.00418176	0.0924175
XLOC_013423	XLOC_013423	-	contig1142620:0-921	NIL1_F50	NIL1_M50	OK	500.071	942.139	0.913807	-4.24756	2.16109e-05	0.00135025
XLOC_013471	XLOC_013471	-	contig1143709:1-950	NIL1_F50	NIL1_M50	OK	6.34422	0.693967	-3.1925	5.55912	2.71145e-08	4.05312e-06
XLOC_013566	XLOC_013566	-	contig1144724:56-844	NIL1_F50	NIL1_M50	OK	8.03208	3.31369	-1.27734	3.46929	0.000521836	0.0185524
XLOC_013690	XLOC_013690	-	contig1146903:3-952	NIL1_F50	NIL1_M50	OK	32.6109	53.1585	0.704947	-3.10488	0.00190355	0.051078
XLOC_013735	XLOC_013735	-	contig11474:1832-4100	NIL1_F50	NIL1_M50	OK	25.9177	3.57838	-2.85656	7.26404	3.75699e-13	1.53082e-10
XLOC_013813	XLOC_013813	-	contig114895:4-2109	NIL1_F50	NIL1_M50	OK	48.8526	4.74156	-3.365	7.91037	2.66454e-15	1.51443e-12
XLOC_014573	XLOC_014573	-	contig1159860:3-945	NIL1_F50	NIL1_M50	OK	17.5015	9.8335	-0.8317	3.01454	0.00257366	0.0642099
XLOC_014913	XLOC_014913	-	contig11652:1371-2717	NIL1_F50	NIL1_M50	OK	5.49921	0.499195	-3.46155	4.5541	5.26091e-06	0.000405856
XLOC_014928	XLOC_014928	-	contig11655:200-1561	NIL1_F50	NIL1_M50	OK	1.75852	0.180084	-3.28762	3.74392	0.00018117	0.00789998
XLOC_015045	XLOC_015045	-	contig116686:582-2287	NIL1_F50	NIL1_M50	OK	22.4199	3.83548	-2.5473	3.20365	0.00135696	0.039341
XLOC_015125	XLOC_015125	-	contig1168263:0-946	NIL1_F50	NIL1_M50	OK	86.2855	50.9027	-0.761376	3.44003	0.000581653	0.0202355
XLOC_015399	XLOC_015399	-	contig117187:123-2184	NIL1_F50	NIL1_M50	OK	6.89154	2.17465	-1.66404	5.07623	3.84998e-07	4.2214e-05
XLOC_015530	XLOC_015530	-	contig1173447:111-939	NIL1_F50	NIL1_M50	OK	21.5032	42.0915	0.968979	-3.91568	9.01515e-05	0.00445287
XLOC_015723	XLOC_015723	-	contig1175970:0-928	NIL1_F50	NIL1_M50	OK	39.0652	20.7506	-0.912733	3.93399	8.35468e-05	0.0041807
XLOC_015801	XLOC_015801	-	contig1177775:382-927	NIL1_F50	NIL1_M50	OK	21.8058	0.733122	-4.89451	6.19557	5.80742e-10	1.28433e-07
XLOC_016006	XLOC_016006	-	contig118085:177-1734	NIL1_F50	NIL1_M50	OK	15.1544	26.3663	0.79896	-3.12645	0.0017693	0.0482729
XLOC_016602	XLOC_016602	-	contig118961:47-1509	NIL1_F50	NIL1_M50	OK	11.7672	4.87412	-1.27156	3.21811	0.00129039	0.0378322
XLOC_016862	XLOC_016862	-	contig1193044:106-817	NIL1_F50	NIL1_M50	OK	13.1808	27.2719	1.04897	-2.85278	0.00433387	0.0948865
XLOC_017137	XLOC_017137	-	contig119707:503-2275	NIL1_F50	NIL1_M50	OK	5.49502	0	-1.79769e+308	-1.79769e+308	2.02644e-06	0.000178897
XLOC_017180	XLOC_017180	-	contig1197832:6-929	NIL1_F50	NIL1_M50	OK	8.91179	17.2719	0.95464	-3.45621	0.000547837	0.0192882
XLOC_017195	XLOC_017195	-	contig11980:0-4069	NIL1_F50	NIL1_M50	OK	109.667	32.4254	-1.75794	3.4731	0.000514477	0.0183399
XLOC_017210	XLOC_017210	-	contig1198069:5-919	NIL1_F50	NIL1_M50	OK	38.0416	20.7099	-0.87726	3.04823	0.00230194	0.059024
XLOC_017223	XLOC_017223	-	contig1198165:4-597	NIL1_F50	NIL1_M50	OK	6.65241	0.265984	-4.64447	3.82883	0.000128755	0.00597524
XLOC_017256	XLOC_017256	-	contig1198888:1-872	NIL1_F50	NIL1_M50	OK	230.235	398.417	0.791175	-3.80274	0.000143104	0.00651498
XLOC_017606	XLOC_017606	-	contig1203773:35-928	NIL1_F50	NIL1_M50	OK	35.7671	0.923841	-5.27485	10.5321	0	0
XLOC_017990	XLOC_017990	-	contig1209246:3-927	NIL1_F50	NIL1_M50	OK	8.40358	0.555932	-3.91802	6.15834	7.35119e-10	1.5892e-07
XLOC_018166	XLOC_018166	-	contig1211930:100-915	NIL1_F50	NIL1_M50	OK	2.79435	0.362545	-2.94628	3.40656	0.000657876	0.0223058
XLOC_018306	XLOC_018306	-	contig121456:76-2260	NIL1_F50	NIL1_M50	OK	5.69186	2.37503	-1.26095	3.84245	0.00012181	0.00570933
XLOC_018345	XLOC_018345	-	contig121510:810-2256	NIL1_F50	NIL1_M50	OK	23.9555	3.9869	-2.58702	9.60588	0	0
XLOC_018396	XLOC_018396	-	contig1215555:0-919	NIL1_F50	NIL1_M50	OK	2.70301	0.639787	-2.0789	3.12993	0.00174846	0.0478321
XLOC_019220	XLOC_019220	-	contig12280:620-4055	NIL1_F50	NIL1_M50	OK	5.28014	0.0346802	-7.25032	3.99428	6.48909e-05	0.00338969
XLOC_019295	XLOC_019295	-	contig122892:1-2170	NIL1_F50	NIL1_M50	OK	55.5128	33.5798	-0.725225	3.1829	0.0014581	0.041586
XLOC_019412	XLOC_019412	-	contig1230775:1-879	NIL1_F50	NIL1_M50	OK	16.4446	0.887299	-4.21205	8.03867	8.88178e-16	5.39633e-13
XLOC_019766	XLOC_019766	-	contig12360:2216-3011	NIL1_F50	NIL1_M50	OK	5.37737	0.21756	-4.62742	4.26046	2.04011e-05	0.0012863
XLOC_019990	XLOC_019990	-	contig123977:1-1932	NIL1_F50	NIL1_M50	OK	3.14275	0.723418	-2.11912	5.2273	1.72006e-07	2.08164e-05
XLOC_020036	XLOC_020036	-	contig1240697:2-861	NIL1_F50	NIL1_M50	OK	26.0982	14.9215	-0.806563	3.02864	0.00245658	0.06199
XLOC_020263	XLOC_020263	-	contig1243778:0-915	NIL1_F50	NIL1_M50	OK	547.74	260.201	-1.07387	4.04944	5.13411e-05	0.00278851
XLOC_020698	XLOC_020698	-	contig1250388:0-913	NIL1_F50	NIL1_M50	OK	10.8649	3.28243	-1.72684	5.02854	4.94228e-07	5.24948e-05
XLOC_020821	XLOC_020821	-	contig1251819:0-908	NIL1_F50	NIL1_M50	OK	16.5163	0.775593	-4.41244	8.09915	4.44089e-16	2.80153e-13
XLOC_021108	XLOC_021108	-	contig125604:144-2224	NIL1_F50	NIL1_M50	OK	26.435	13.6576	-0.952745	3.90074	9.5899e-05	0.00468796
XLOC_021219	XLOC_021219	-	contig125716:1168-2185	NIL1_F50	NIL1_M50	OK	17.8182	1.6377	-3.44361	7.82415	5.10703e-15	2.78994e-12
XLOC_021675	XLOC_021675	-	contig126457:475-1609	NIL1_F50	NIL1_M50	OK	54.8083	18.4018	-1.57455	7.04822	1.81211e-12	6.54368e-10
XLOC_021862	XLOC_021862	-	contig1267427:11-670	NIL1_F50	NIL1_M50	OK	9.9375	1.82938	-2.44153	4.47697	7.57103e-06	0.000554378
XLOC_021869	XLOC_021869	-	contig1267451:1-903	NIL1_F50	NIL1_M50	OK	17.0323	6.93582	-1.29613	4.58011	4.64726e-06	0.000364983
XLOC_022000	XLOC_022000	-	contig1269683:0-902	NIL1_F50	NIL1_M50	OK	42.2435	15.8555	-1.41375	5.50997	3.58892e-08	5.20278e-06
XLOC_022083	XLOC_022083	-	contig127066:112-968	NIL1_F50	NIL1_M50	OK	2.79048	0	-1.79769e+308	-1.79769e+308	9.06537e-05	0.00447363
XLOC_022213	XLOC_022213	-	contig1272561:12-891	NIL1_F50	NIL1_M50	OK	280.416	83.5589	-1.7467	8.34025	0	0
XLOC_022408	XLOC_022408	-	contig12763:2010-4008	NIL1_F50	NIL1_M50	OK	2.49057	0.228642	-3.44531	5.44448	5.19556e-08	7.22225e-06
XLOC_022476	XLOC_022476	-	contig1277545:0-897	NIL1_F50	NIL1_M50	OK	135.071	14.0797	-3.26203	13.5421	0	0
XLOC_022509	XLOC_022509	-	contig1277753:0-769	NIL1_F50	NIL1_M50	OK	10.8472	0.594998	-4.1883	6.09168	1.11731e-09	2.32221e-07
XLOC_022531	XLOC_022531	-	contig1277954:7-899	NIL1_F50	NIL1_M50	OK	3.5197	1.06293	-1.7274	3.28534	0.00101859	0.0314689
XLOC_022579	XLOC_022579	-	contig1278306:3-710	NIL1_F50	NIL1_M50	OK	1.37445	0	-1.79769e+308	-1.79769e+308	0.000678485	0.0228581
XLOC_022757	XLOC_022757	-	contig1281302:203-845	NIL1_F50	NIL1_M50	OK	5.86655	0	-1.79769e+308	-1.79769e+308	0.000694975	0.0232944
XLOC_023149	XLOC_023149	-	contig128747:80-2214	NIL1_F50	NIL1_M50	OK	16.5971	10.1648	-0.707357	3.13566	0.00171465	0.0471234
XLOC_023317	XLOC_023317	-	contig1289820:59-804	NIL1_F50	NIL1_M50	OK	8.18443	1.18673	-2.78589	5.26634	1.39167e-07	1.72617e-05
XLOC_023403	XLOC_023403	-	contig1291298:2-896	NIL1_F50	NIL1_M50	OK	50.6746	23.2927	-1.12138	4.57893	4.67359e-06	0.000366725
XLOC_023533	XLOC_023533	-	contig129309:12-2224	NIL1_F50	NIL1_M50	OK	17.3438	11.1956	-0.631478	2.8341	0.00459544	0.0990983
XLOC_023671	XLOC_023671	-	contig1295210:1-891	NIL1_F50	NIL1_M50	OK	26.2401	15.5322	-0.756506	3.04674	0.00231334	0.0592458
XLOC_023813	XLOC_023813	-	contig129703:1405-2224	NIL1_F50	NIL1_M50	OK	5.48255	0.329127	-4.05813	4.6202	3.83376e-06	0.00030946
XLOC_023987	XLOC_023987	-	contig1299925:119-879	NIL1_F50	NIL1_M50	OK	2.97945	7.09807	1.25238	-3.14951	0.00163547	0.0454411
XLOC_024023	XLOC_024023	-	contig130083:1223-2207	NIL1_F50	NIL1_M50	OK	149.272	74.8615	-0.99565	4.69496	2.66658e-06	0.000226497
XLOC_024068	XLOC_024068	-	contig1302132:19-891	NIL1_F50	NIL1_M50	OK	147.371	236.261	0.680931	-3.29087	0.000998791	0.0309873
XLOC_024114	XLOC_024114	-	contig1302496:0-885	NIL1_F50	NIL1_M50	OK	30.6288	16.0574	-0.93165	3.80094	0.000144146	0.00655377
XLOC_024344	XLOC_024344	-	contig1305396:2-887	NIL1_F50	NIL1_M50	OK	46.2142	21.6468	-1.09418	3.98067	6.8721e-05	0.00355505
XLOC_024429	XLOC_024429	-	contig13072:170-3311	NIL1_F50	NIL1_M50	OK	75.9469	35.6201	-1.0923	5.09849	3.42365e-07	3.80958e-05
XLOC_024501	XLOC_024501	-	contig1307981:1-890	NIL1_F50	NIL1_M50	OK	30.155	13.4854	-1.161	3.83491	0.000125611	0.00585577
XLOC_024522	XLOC_024522	-	contig1308092:19-882	NIL1_F50	NIL1_M50	OK	8.14738	0.77172	-3.40019	5.89471	3.75344e-09	6.91425e-07
XLOC_024639	XLOC_024639	-	contig131043:826-2184	NIL1_F50	NIL1_M50	OK	3.05121	7.49722	1.29698	-3.8524	0.000116967	0.00552089
XLOC_024657	XLOC_024657	-	contig1310645:7-889	NIL1_F50	NIL1_M50	OK	4.24179	1.515	-1.48536	3.22606	0.00125505	0.0370212
XLOC_024733	XLOC_024733	-	contig131126:534-2193	NIL1_F50	NIL1_M50	OK	9.98919	18.2443	0.869008	-2.96257	0.00305087	0.0730126
XLOC_024873	XLOC_024873	-	contig131337:726-2214	NIL1_F50	NIL1_M50	OK	15.2345	3.85503	-1.98253	7.30775	2.71561e-13	1.13275e-10
XLOC_025097	XLOC_025097	-	contig1317142:0-884	NIL1_F50	NIL1_M50	OK	37.0413	13.912	-1.4128	5.77502	7.69418e-09	1.31598e-06
XLOC_025889	XLOC_025889	-	contig132976:639-2187	NIL1_F50	NIL1_M50	OK	11.5758	0	-1.79769e+308	-1.79769e+308	0.00429332	0.0942305
XLOC_025995	XLOC_025995	-	contig13308:139-2414	NIL1_F50	NIL1_M50	OK	18.732	5.71955	-1.71153	4.8566	1.19416e-06	0.000113232
XLOC_026111	XLOC_026111	-	contig1332846:9-865	NIL1_F50	NIL1_M50	OK	24.9606	8.24333	-1.59836	5.61939	1.91638e-08	2.97552e-06
XLOC_026151	XLOC_026151	-	contig1333146:0-878	NIL1_F50	NIL1_M50	OK	216.502	358.05	0.725782	-3.51331	0.000442553	0.0162596
XLOC_026179	XLOC_026179	-	contig1333764:0-879	NIL1_F50	NIL1_M50	OK	42.3672	82.0151	0.952942	-3.12278	0.0017915	0.0487384
XLOC_026259	XLOC_026259	-	contig1335454:2-878	NIL1_F50	NIL1_M50	OK	8.80369	4.59803	-0.937091	2.85112	0.00435658	0.0952492
XLOC_026291	XLOC_026291	-	contig1335780:0-869	NIL1_F50	NIL1_M50	OK	32.2506	9.55802	-1.75454	6.2166	5.08044e-10	1.1375e-07
XLOC_026542	XLOC_026542	-	contig133916:173-1951	NIL1_F50	NIL1_M50	OK	10.2056	0.369418	-4.78796	3.01607	0.00256075	0.0639623
XLOC_026597	XLOC_026597	-	contig1340601:1-875	NIL1_F50	NIL1_M50	OK	30.1503	13.6338	-1.14498	4.54521	5.48817e-06	0.000420868
XLOC_026888	XLOC_026888	-	contig134488:0-2008	NIL1_F50	NIL1_M50	OK	87.2246	21.9619	-1.98973	6.81889	9.17444e-12	2.91126e-09
XLOC_026990	XLOC_026990	-	contig1346901:2-869	NIL1_F50	NIL1_M50	OK	24.2331	11.3063	-1.09985	4.23042	2.33256e-05	0.00143962
XLOC_027037	XLOC_027037	-	contig1347290:0-761	NIL1_F50	NIL1_M50	OK	179.589	61.7305	-1.54064	7.40082	1.35447e-13	5.92981e-11
XLOC_027150	XLOC_027150	-	contig1349762:0-539	NIL1_F50	NIL1_M50	OK	33.1783	0.4285	-6.2748	6.14064	8.21891e-10	1.75873e-07
XLOC_027542	XLOC_027542	-	contig13558:0-820	NIL1_F50	NIL1_M50	OK	2.2743	0	-1.79769e+308	-1.79769e+308	0.00121241	0.0360427
XLOC_027697	XLOC_027697	-	contig1358496:0-870	NIL1_F50	NIL1_M50	OK	62.9789	8.6194	-2.86921	11.3055	0	0
XLOC_027798	XLOC_027798	-	contig135998:797-2177	NIL1_F50	NIL1_M50	OK	3.98935	0.519915	-2.93981	5.13417	2.83398e-07	3.22725e-05
XLOC_027902	XLOC_027902	-	contig1361606:0-486	NIL1_F50	NIL1_M50	OK	4.24977	11.7182	1.46329	-3.3301	0.000868159	0.0277588
XLOC_027917	XLOC_027917	-	contig1361815:2-829	NIL1_F50	NIL1_M50	OK	6.47805	0.37958	-4.09309	4.46854	7.87548e-06	0.000573382
XLOC_027978	XLOC_027978	-	contig1362323:17-833	NIL1_F50	NIL1_M50	OK	348.126	110.139	-1.66029	8.06986	6.66134e-16	4.11241e-13
XLOC_028074	XLOC_028074	-	contig1364376:2-852	NIL1_F50	NIL1_M50	OK	7.43358	15.3005	1.04145	-3.51891	0.000433329	0.0159865
XLOC_028271	XLOC_028271	-	contig1367447:1-869	NIL1_F50	NIL1_M50	OK	28.0937	15.8874	-0.822368	3.32588	0.000881389	0.0280926
XLOC_028286	XLOC_028286	-	contig1367640:41-869	NIL1_F50	NIL1_M50	OK	188.664	72.1811	-1.38613	5.26221	1.42331e-07	1.76093e-05
XLOC_028302	XLOC_028302	-	contig1367719:2-871	NIL1_F50	NIL1_M50	OK	1.71672	5.37901	1.64769	-3.34511	0.000822514	0.0266044
XLOC_028431	XLOC_028431	-	contig1370109:6-858	NIL1_F50	NIL1_M50	OK	96.8569	49.409	-0.971079	4.27831	1.88314e-05	0.00120199
XLOC_028498	XLOC_028498	-	contig1370634:78-862	NIL1_F50	NIL1_M50	OK	16.7587	4.34993	-1.94584	4.7669	1.87078e-06	0.000167005
XLOC_028744	XLOC_028744	-	contig1374756:1-636	NIL1_F50	NIL1_M50	OK	14.2733	2.20495	-2.6945	6.04084	1.53314e-09	3.08722e-07
XLOC_028765	XLOC_028765	-	contig137521:17-1419	NIL1_F50	NIL1_M50	OK	15.2289	1.24416	-3.61357	5.72332	1.0446e-08	1.72815e-06
XLOC_028844	XLOC_028844	-	contig1376284:4-864	NIL1_F50	NIL1_M50	OK	132.678	206.766	0.640073	-3.04656	0.00231474	0.0592732
XLOC_028901	XLOC_028901	-	contig137697:0-1548	NIL1_F50	NIL1_M50	OK	94.8985	44.1718	-1.10326	5.34142	9.22232e-08	1.19961e-05
XLOC_029139	XLOC_029139	-	contig138131:6-1168	NIL1_F50	NIL1_M50	OK	66.8652	37.1854	-0.84652	3.89936	9.64481e-05	0.00470979
XLOC_029579	XLOC_029579	-	contig1388135:3-791	NIL1_F50	NIL1_M50	OK	2.49725	0	-1.79769e+308	-1.79769e+308	1.08504e-05	0.00075385
XLOC_029587	XLOC_029587	-	contig13882:2-3842	NIL1_F50	NIL1_M50	OK	30.5727	16.9171	-0.85376	3.25	0.00115405	0.0346887
XLOC_029600	XLOC_029600	-	contig1388255:0-859	NIL1_F50	NIL1_M50	OK	29.7957	51.2751	0.783155	-3.039	0.00237367	0.0604063
XLOC_029619	XLOC_029619	-	contig138846:1158-2166	NIL1_F50	NIL1_M50	OK	11.1751	0.678501	-4.0418	7.37377	1.65867e-13	7.16087e-11
XLOC_029742	XLOC_029742	-	contig1390878:75-717	NIL1_F50	NIL1_M50	OK	22.9504	0.896334	-4.67834	7.35378	1.92735e-13	8.23966e-11
XLOC_029745	XLOC_029745	-	contig1390886:26-859	NIL1_F50	NIL1_M50	OK	69.4051	29.3217	-1.24307	3.10412	0.00190848	0.0511806
XLOC_029800	XLOC_029800	-	contig1391286:0-862	NIL1_F50	NIL1_M50	OK	26.0099	0.0930718	-8.1265	5.29118	1.21527e-07	1.53126e-05
XLOC_029903	XLOC_029903	-	contig1393652:1-861	NIL1_F50	NIL1_M50	OK	42.6292	72.0041	0.756236	-3.29091	0.000998643	0.0309835
XLOC_029978	XLOC_029978	-	contig1394141:0-862	NIL1_F50	NIL1_M50	OK	72.3141	35.8619	-1.01183	4.63775	3.52226e-06	0.000287815
XLOC_030029	XLOC_030029	-	contig139522:635-1669	NIL1_F50	NIL1_M50	OK	5.7714	2.57834	-1.16248	3.23844	0.00120184	0.0357999
XLOC_030898	XLOC_030898	-	contig140954:4-2158	NIL1_F50	NIL1_M50	OK	65.966	40.1012	-0.718075	3.20407	0.00135499	0.0392964
XLOC_030908	XLOC_030908	-	contig14097:30-3407	NIL1_F50	NIL1_M50	OK	1.65507	0.227902	-2.86041	3.40202	0.000668889	0.0226031
XLOC_030920	XLOC_030920	-	contig1410108:5-757	NIL1_F50	NIL1_M50	OK	2.55208	0.153635	-4.0541	3.00867	0.00262397	0.0651653
XLOC_031092	XLOC_031092	-	contig1412659:398-817	NIL1_F50	NIL1_M50	OK	410.461	258.926	-0.664703	3.09473	0.00196994	0.0524207
XLOC_031345	XLOC_031345	-	contig1417375:0-516	NIL1_F50	NIL1_M50	OK	4.02763	0	-1.79769e+308	-1.79769e+308	2.94072e-05	0.00174957
XLOC_031426	XLOC_031426	-	contig1418143:4-847	NIL1_F50	NIL1_M50	OK	7.70626	1.40126	-2.45931	5.32967	9.83892e-08	1.27026e-05
XLOC_031447	XLOC_031447	-	contig1418281:0-851	NIL1_F50	NIL1_M50	OK	55.9643	35.2904	-0.665233	2.99957	0.00270363	0.0666704
XLOC_031593	XLOC_031593	-	contig1421158:0-848	NIL1_F50	NIL1_M50	OK	32.284	17.5782	-0.877034	2.85558	0.00429588	0.0942739
XLOC_031737	XLOC_031737	-	contig14239:1-3922	NIL1_F50	NIL1_M50	OK	11.1229	2.65181	-2.06849	7.47802	7.54952e-14	3.44169e-11
XLOC_031819	XLOC_031819	-	contig1424424:2-849	NIL1_F50	NIL1_M50	OK	6.97906	14.0651	1.01101	-3.37318	0.000743054	0.0245606
XLOC_031860	XLOC_031860	-	contig142574:0-1906	NIL1_F50	NIL1_M50	OK	8.28654	16.7449	1.01488	-2.94199	0.00326109	0.0767587
XLOC_031925	XLOC_031925	-	contig142697:9-2149	NIL1_F50	NIL1_M50	OK	35.497	20.3148	-0.805166	3.57338	0.000352402	0.0135403
XLOC_032032	XLOC_032032	-	contig14284:8-711	NIL1_F50	NIL1_M50	OK	535.6	30.6346	-4.12792	5.86488	4.4946e-09	8.12203e-07
XLOC_032163	XLOC_032163	-	contig143080:1054-2150	NIL1_F50	NIL1_M50	OK	36.4937	0.707106	-5.68958	11.3748	0	0
XLOC_032183	XLOC_032183	-	contig143126:0-1341	NIL1_F50	NIL1_M50	OK	75.4548	31.3218	-1.26845	6.07052	1.27496e-09	2.6143e-07
XLOC_032246	XLOC_032246	-	contig143271:0-2134	NIL1_F50	NIL1_M50	OK	3.74045	7.52788	1.00903	-3.84079	0.000122639	0.0057419
XLOC_032459	XLOC_032459	-	contig1436060:1-846	NIL1_F50	NIL1_M50	OK	14.4495	37.6418	1.38131	-5.4167	6.07087e-08	8.29336e-06
XLOC_032465	XLOC_032465	-	contig1436131:0-337	NIL1_F50	NIL1_M50	OK	23.4768	1.17094	-4.3255	4.25589	2.08217e-05	0.00130852
XLOC_032873	XLOC_032873	-	contig144258:640-2146	NIL1_F50	NIL1_M50	OK	86.4786	48.1357	-0.845236	3.67704	0.000235953	0.00979104
XLOC_032895	XLOC_032895	-	contig1442703:0-835	NIL1_F50	NIL1_M50	OK	178.186	83.3341	-1.0964	4.99846	5.77902e-07	6.01817e-05
XLOC_032918	XLOC_032918	-	contig1442822:10-843	NIL1_F50	NIL1_M50	OK	17.0964	9.28781	-0.88028	3.1439	0.00166711	0.0461159
XLOC_033399	XLOC_033399	-	contig145163:134-2142	NIL1_F50	NIL1_M50	OK	12.0513	2.77876	-2.11668	4.77236	1.82081e-06	0.000163136
XLOC_033656	XLOC_033656	-	contig1455262:7-840	NIL1_F50	NIL1_M50	OK	29.3153	16.9983	-0.786268	3.18454	0.00144982	0.041401
XLOC_033955	XLOC_033955	-	contig146011:237-2139	NIL1_F50	NIL1_M50	OK	38.6256	5.71984	-2.75551	11.077	0	0
XLOC_034088	XLOC_034088	-	contig146213:332-1486	NIL1_F50	NIL1_M50	OK	52.6136	28.2362	-0.89789	3.20738	0.00133948	0.0389423
XLOC_034397	XLOC_034397	-	contig1467747:0-835	NIL1_F50	NIL1_M50	OK	16.3113	5.04742	-1.69225	5.50093	3.77793e-08	5.44577e-06
XLOC_034410	XLOC_034410	-	contig14681:3115-3819	NIL1_F50	NIL1_M50	OK	15.0723	4.06374	-1.89102	5.08064	3.76157e-07	4.13684e-05
XLOC_034458	XLOC_034458	-	contig14692:1211-3877	NIL1_F50	NIL1_M50	OK	18.868	39.2655	1.05732	-4.68915	2.74337e-06	0.000232048
XLOC_034509	XLOC_034509	-	contig1470298:94-818	NIL1_F50	NIL1_M50	OK	35.8337	70.203	0.970215	-4.06982	4.70495e-05	0.00259288
XLOC_034560	XLOC_034560	-	contig1470759:0-836	NIL1_F50	NIL1_M50	OK	112.624	3.81774	-4.88265	16.1952	0	0
XLOC_034604	XLOC_034604	-	contig147133:25-2110	NIL1_F50	NIL1_M50	OK	40.0386	9.61843	-2.05752	2.95834	0.00309296	0.0737769
XLOC_034612	XLOC_034612	-	contig147147:0-1636	NIL1_F50	NIL1_M50	OK	18.9969	31.5622	0.732433	-2.95489	0.00312781	0.0744009
XLOC_034726	XLOC_034726	-	contig1473899:0-833	NIL1_F50	NIL1_M50	OK	16.3727	3.2198	-2.34625	6.87255	6.30629e-12	2.0616e-09
XLOC_034980	XLOC_034980	-	contig147835:0-1584	NIL1_F50	NIL1_M50	OK	34.2821	62.7547	0.872268	-3.8487	0.000118747	0.00559027
XLOC_035105	XLOC_035105	-	contig1480453:0-834	NIL1_F50	NIL1_M50	OK	10.9548	19.3858	0.82344	-3.00295	0.00267377	0.0661086
XLOC_035250	XLOC_035250	-	contig1483543:41-831	NIL1_F50	NIL1_M50	OK	42.6034	9.78985	-2.12161	7.92418	2.22045e-15	1.27591e-12
XLOC_035262	XLOC_035262	-	contig1483613:5-829	NIL1_F50	NIL1_M50	OK	19.5109	9.22063	-1.08134	3.54147	0.0003979	0.0149299
XLOC_035277	XLOC_035277	-	contig1483687:0-768	NIL1_F50	NIL1_M50	OK	138.997	71.8488	-0.952019	4.39646	1.10028e-05	0.000762837
XLOC_035313	XLOC_035313	-	contig148412:547-2110	NIL1_F50	NIL1_M50	OK	37.8673	20.1433	-0.910653	3.50083	0.000463803	0.0168796
XLOC_035535	XLOC_035535	-	contig1487370:0-821	NIL1_F50	NIL1_M50	OK	134.551	80.6905	-0.737682	3.39302	0.000691277	0.0231958
XLOC_035674	XLOC_035674	-	contig1490100:126-831	NIL1_F50	NIL1_M50	OK	14.6309	3.4661	-2.07763	5.71076	1.12474e-08	1.84636e-06
XLOC_035678	XLOC_035678	-	contig1490120:0-805	NIL1_F50	NIL1_M50	OK	15.1534	31.9201	1.07482	-4.18315	2.87499e-05	0.00171638
XLOC_035687	XLOC_035687	-	contig1490144:26-789	NIL1_F50	NIL1_M50	OK	55.3172	27.4038	-1.01335	4.22581	2.38083e-05	0.00146472
XLOC_035828	XLOC_035828	-	contig1492918:2-816	NIL1_F50	NIL1_M50	OK	31.3298	17.1664	-0.867943	3.48679	0.000488846	0.0176026
XLOC_035837	XLOC_035837	-	contig1493003:3-824	NIL1_F50	NIL1_M50	OK	274.389	69.0699	-1.9901	9.51563	0	0
XLOC_035956	XLOC_035956	-	contig149497:573-1350	NIL1_F50	NIL1_M50	OK	2.17478	0.270596	-3.00666	2.9363	0.00332155	0.0778258
XLOC_035965	XLOC_035965	-	contig14952:1438-2374	NIL1_F50	NIL1_M50	OK	1.97264	0	-1.79769e+308	-1.79769e+308	0.00248199	0.0624685
XLOC_036055	XLOC_036055	-	contig1496442:0-805	NIL1_F50	NIL1_M50	OK	361.492	124.424	-1.5387	7.57041	3.73035e-14	1.78517e-11
XLOC_036441	XLOC_036441	-	contig1502862:25-665	NIL1_F50	NIL1_M50	OK	191.246	97.0758	-0.978248	3.68372	0.000229855	0.00958604
XLOC_036457	XLOC_036457	-	contig1503007:4-651	NIL1_F50	NIL1_M50	OK	7.62604	0.0516172	-7.20694	2.86057	0.00422878	0.0931838
XLOC_036569	XLOC_036569	-	contig1505680:0-825	NIL1_F50	NIL1_M50	OK	25.8098	49.6273	0.943214	-3.67236	0.000240325	0.00993886
XLOC_036817	XLOC_036817	-	contig1509367:0-823	NIL1_F50	NIL1_M50	OK	38.6611	0.616289	-5.97113	9.42491	0	0
XLOC_036940	XLOC_036940	-	contig151118:0-2116	NIL1_F50	NIL1_M50	OK	39.6917	88.9494	1.16415	-3.49325	0.000477179	0.0172664
XLOC_037048	XLOC_037048	-	contig1512994:0-820	NIL1_F50	NIL1_M50	OK	71.0562	36.6838	-0.953818	4.12802	3.65894e-05	0.00210106
XLOC_037132	XLOC_037132	-	contig151460:19-1579	NIL1_F50	NIL1_M50	OK	8.04544	17.1657	1.09329	-2.94701	0.00320862	0.0758345
XLOC_037215	XLOC_037215	-	contig1515962:20-688	NIL1_F50	NIL1_M50	OK	41.1284	81.4361	0.985534	-4.1334	3.57443e-05	0.00206037
XLOC_037232	XLOC_037232	-	contig1516118:0-822	NIL1_F50	NIL1_M50	OK	66.9025	31.3704	-1.09266	4.23187	2.31753e-05	0.00143174
XLOC_037244	XLOC_037244	-	contig15162:1714-3061	NIL1_F50	NIL1_M50	OK	32.0036	15.0746	-1.08611	4.80881	1.51831e-06	0.00013946
XLOC_037319	XLOC_037319	-	contig151715:0-2086	NIL1_F50	NIL1_M50	OK	149.844	93.7138	-0.677125	3.33681	0.000847455	0.0272412
XLOC_037348	XLOC_037348	-	contig15182:1945-3866	NIL1_F50	NIL1_M50	OK	6.81502	0.0222448	-8.25911	4.27315	1.92732e-05	0.00122576
XLOC_038256	XLOC_038256	-	contig1532842:9-814	NIL1_F50	NIL1_M50	OK	17.7314	6.03411	-1.55509	5.14737	2.64164e-07	3.03493e-05
XLOC_038876	XLOC_038876	-	contig15445:1373-3065	NIL1_F50	NIL1_M50	OK	86.1315	53.1473	-0.696545	3.27401	0.00106032	0.0324712
XLOC_039007	XLOC_039007	-	contig1546260:1-809	NIL1_F50	NIL1_M50	OK	14.1236	6.87873	-1.03789	3.46922	0.000521968	0.0185563
XLOC_039289	XLOC_039289	-	contig155205:435-1284	NIL1_F50	NIL1_M50	OK	10.3102	0.0745421	-7.11181	4.09813	4.16502e-05	0.00234115
XLOC_039296	XLOC_039296	-	contig15522:391-3782	NIL1_F50	NIL1_M50	OK	13.5662	8.31399	-0.706404	2.95379	0.00313896	0.0746009
XLOC_039421	XLOC_039421	-	contig1554053:0-804	NIL1_F50	NIL1_M50	OK	5.49543	0.60361	-3.18654	4.67714	2.90902e-06	0.000244066
XLOC_039487	XLOC_039487	-	contig1555856:3-753	NIL1_F50	NIL1_M50	OK	6.8007	2.44452	-1.47613	3.55517	0.000377731	0.0143195
XLOC_039695	XLOC_039695	-	contig1559244:3-808	NIL1_F50	NIL1_M50	OK	163.247	287.734	0.81768	-3.95216	7.74505e-05	0.00392722
XLOC_039808	XLOC_039808	-	contig1560812:40-726	NIL1_F50	NIL1_M50	OK	3.266	0.311493	-3.39025	3.28769	0.00101012	0.031262
XLOC_040065	XLOC_040065	-	contig1566187:5-807	NIL1_F50	NIL1_M50	OK	9.12383	0.316568	-4.84905	5.40161	6.60472e-08	8.93282e-06
XLOC_040074	XLOC_040074	-	contig1566236:0-807	NIL1_F50	NIL1_M50	OK	11.0332	24.1781	1.13185	-3.971	7.1571e-05	0.00367717
XLOC_040138	XLOC_040138	-	contig1566695:0-797	NIL1_F50	NIL1_M50	OK	10.1633	0.0544467	-7.54431	3.56792	0.00035983	0.0137707
XLOC_040202	XLOC_040202	-	contig15682:2852-3806	NIL1_F50	NIL1_M50	OK	11.9961	2.8111	-2.09336	6.16755	6.93546e-10	1.5078e-07
XLOC_040408	XLOC_040408	-	contig1572186:0-799	NIL1_F50	NIL1_M50	OK	6.75019	0.424773	-3.99017	5.0385	4.69194e-07	5.01659e-05
XLOC_040473	XLOC_040473	-	contig1573436:0-805	NIL1_F50	NIL1_M50	OK	29.6655	9.30165	-1.67323	6.18813	6.08822e-10	1.34048e-07
XLOC_040812	XLOC_040812	-	contig1579277:10-771	NIL1_F50	NIL1_M50	OK	13.1855	0	-1.79769e+308	-1.79769e+308	1.31393e-10	3.33429e-08
XLOC_040867	XLOC_040867	-	contig1580098:5-793	NIL1_F50	NIL1_M50	OK	2.78254	6.44727	1.21229	-3.00648	0.00264292	0.0655264
XLOC_041133	XLOC_041133	-	contig1583941:6-801	NIL1_F50	NIL1_M50	OK	32.7899	2.28124	-3.84536	10.4606	0	0
XLOC_041236	XLOC_041236	-	contig1585834:0-800	NIL1_F50	NIL1_M50	OK	7.33836	1.52494	-2.26671	3.03222	0.00242766	0.0614374
XLOC_041455	XLOC_041455	-	contig1588999:6-798	NIL1_F50	NIL1_M50	OK	7.79191	0.580827	-3.7458	3.58332	0.00033925	0.0131308
XLOC_041528	XLOC_041528	-	contig159049:36-1810	NIL1_F50	NIL1_M50	OK	104.312	32.8204	-1.66825	8.12059	4.44089e-16	2.80153e-13
XLOC_041562	XLOC_041562	-	contig1590762:5-798	NIL1_F50	NIL1_M50	OK	8.64582	2.59803	-1.73459	4.45094	8.54954e-06	0.000615087
XLOC_041718	XLOC_041718	-	contig159362:102-2077	NIL1_F50	NIL1_M50	OK	5.30227	0	-1.79769e+308	-1.79769e+308	1.48694e-10	3.73279e-08
XLOC_041833	XLOC_041833	-	contig1594600:5-800	NIL1_F50	NIL1_M50	OK	150.445	93.464	-0.686753	3.33567	0.00085093	0.0273273
XLOC_041926	XLOC_041926	-	contig159696:163-930	NIL1_F50	NIL1_M50	OK	8.53812	0	-1.79769e+308	-1.79769e+308	5.09807e-10	1.14107e-07
XLOC_042067	XLOC_042067	-	contig159886:15-683	NIL1_F50	NIL1_M50	OK	14.7761	26.0932	0.820405	-2.95987	0.00307766	0.073494
XLOC_042239	XLOC_042239	-	contig1602258:0-793	NIL1_F50	NIL1_M50	OK	44.0361	24.2225	-0.86234	3.66203	0.000250223	0.0102678
XLOC_043018	XLOC_043018	-	contig161557:1900-2065	NIL1_F50	NIL1_M50	OK	82.6224	0	-1.79769e+308	-1.79769e+308	0.000606942	0.0209282
XLOC_043041	XLOC_043041	-	contig1615740:0-791	NIL1_F50	NIL1_M50	OK	64.3625	40.6006	-0.66472	3.00775	0.00263188	0.0653156
XLOC_043432	XLOC_043432	-	contig1622795:0-790	NIL1_F50	NIL1_M50	OK	18.8944	7.39181	-1.35396	4.67388	2.95568e-06	0.000247467
XLOC_043458	XLOC_043458	-	contig1622961:1-790	NIL1_F50	NIL1_M50	OK	16.0043	0.196302	-6.34924	4.34173	1.41365e-05	0.000943553
XLOC_043544	XLOC_043544	-	contig1624590:3-576	NIL1_F50	NIL1_M50	OK	8.33856	3.18024	-1.39066	3.13447	0.00172166	0.0472702
XLOC_043734	XLOC_043734	-	contig162716:2-1220	NIL1_F50	NIL1_M50	OK	5.51006	10.8857	0.982288	-3.45047	0.000559612	0.0196195
XLOC_043804	XLOC_043804	-	contig162888:870-2069	NIL1_F50	NIL1_M50	OK	28.2747	9.75166	-1.53579	5.77051	7.90325e-09	1.34795e-06
XLOC_043905	XLOC_043905	-	contig1630257:0-777	NIL1_F50	NIL1_M50	OK	72.5919	24.205	-1.5845	5.7321	9.91926e-09	1.65004e-06
XLOC_044152	XLOC_044152	-	contig163423:0-831	NIL1_F50	NIL1_M50	OK	18.9426	35.824	0.919291	-3.69969	0.000215861	0.00911187
XLOC_044268	XLOC_044268	-	contig1636926:5-654	NIL1_F50	NIL1_M50	OK	7.74112	3.29528	-1.23214	3.02596	0.00247845	0.0624009
XLOC_044287	XLOC_044287	-	contig163710:555-2051	NIL1_F50	NIL1_M50	OK	3.01917	0.576267	-2.38934	4.76765	1.86386e-06	0.000166469
XLOC_044298	XLOC_044298	-	contig1637216:5-778	NIL1_F50	NIL1_M50	OK	2.41328	5.75231	1.25315	-2.97397	0.00293972	0.0710175
XLOC_044323	XLOC_044323	-	contig1637451:1-786	NIL1_F50	NIL1_M50	OK	18.3113	6.48739	-1.49702	5.03245	4.84246e-07	5.15744e-05
XLOC_044397	XLOC_044397	-	contig163883:0-2061	NIL1_F50	NIL1_M50	OK	67.2095	36.5695	-0.878025	3.36805	0.000757021	0.0249259
XLOC_044853	XLOC_044853	-	contig164695:2-2055	NIL1_F50	NIL1_M50	OK	82.3129	37.632	-1.12916	4.65431	3.25069e-06	0.000268547
XLOC_044865	XLOC_044865	-	contig16473:2-582	NIL1_F50	NIL1_M50	OK	3.2499	0.258476	-3.65229	2.87244	0.00407314	0.0906301
XLOC_045399	XLOC_045399	-	contig1655850:0-768	NIL1_F50	NIL1_M50	OK	46.3901	13.4964	-1.78124	6.41177	1.43844e-10	3.62114e-08
XLOC_045445	XLOC_045445	-	contig165680:954-2058	NIL1_F50	NIL1_M50	OK	31.7644	10.9083	-1.54199	6.15277	7.614e-10	1.64093e-07
XLOC_045733	XLOC_045733	-	contig1662749:1-776	NIL1_F50	NIL1_M50	OK	6.06721	1.81948	-1.73751	3.08597	0.00202891	0.0536108
XLOC_045839	XLOC_045839	-	contig166421:725-2011	NIL1_F50	NIL1_M50	OK	33.7793	10.276	-1.71686	3.59102	0.000329388	0.0128244
XLOC_045931	XLOC_045931	-	contig166649:165-2044	NIL1_F50	NIL1_M50	OK	9.7554	1.5438	-2.65971	5.0279	4.95886e-07	5.26481e-05
XLOC_046147	XLOC_046147	-	contig1670296:0-745	NIL1_F50	NIL1_M50	OK	30.0245	54.5874	0.86243	-3.66744	0.000244991	0.0100937
XLOC_046246	XLOC_046246	-	contig167127:330-2041	NIL1_F50	NIL1_M50	OK	4.21312	0.662437	-2.66903	3.69753	0.000217711	0.00917511
XLOC_046359	XLOC_046359	-	contig1673673:3-775	NIL1_F50	NIL1_M50	OK	207.249	45.6656	-2.18219	10.239	0	0
XLOC_046376	XLOC_046376	-	contig167383:4-1182	NIL1_F50	NIL1_M50	OK	3.1413	1.30161	-1.27107	2.97246	0.0029542	0.0712762
XLOC_046383	XLOC_046383	-	contig1673854:0-772	NIL1_F50	NIL1_M50	OK	6.98989	1.73861	-2.00733	4.42165	9.79491e-06	0.000690917
XLOC_046856	XLOC_046856	-	contig1681539:344-773	NIL1_F50	NIL1_M50	OK	21.855	5.68346	-1.94312	4.71923	2.3674e-06	0.000204526
XLOC_047015	XLOC_047015	-	contig168469:93-2043	NIL1_F50	NIL1_M50	OK	34.2648	16.1501	-1.08518	4.66804	3.04083e-06	0.000253605
XLOC_047243	XLOC_047243	-	contig1688800:0-768	NIL1_F50	NIL1_M50	OK	7.06007	3.09045	-1.19187	3.10511	0.00190208	0.0510487
XLOC_047312	XLOC_047312	-	contig1689389:1-772	NIL1_F50	NIL1_M50	OK	67.9705	28.4868	-1.25461	4.61619	3.90848e-06	0.000314622
XLOC_047334	XLOC_047334	-	contig1689529:2-683	NIL1_F50	NIL1_M50	OK	21.3874	7.20645	-1.5694	4.90019	9.57439e-07	9.34561e-05
XLOC_047338	XLOC_047338	-	contig168954:44-1968	NIL1_F50	NIL1_M50	OK	62.4195	24.1292	-1.37122	6.40954	1.45962e-10	3.66987e-08
XLOC_047426	XLOC_047426	-	contig169205:2-1387	NIL1_F50	NIL1_M50	OK	2.53231	0.415347	-2.60806	4.34633	1.38437e-05	0.000926976
XLOC_047820	XLOC_047820	-	contig1698170:88-768	NIL1_F50	NIL1_M50	OK	50.9102	86.2196	0.760062	-2.99454	0.00274862	0.0675129
XLOC_047949	XLOC_047949	-	contig17005:1255-3705	NIL1_F50	NIL1_M50	OK	19.8082	8.90862	-1.15283	5.1266	2.95019e-07	3.34388e-05
XLOC_048004	XLOC_048004	-	contig170096:0-1952	NIL1_F50	NIL1_M50	OK	5.9282	11.5696	0.964678	-3.44321	0.000574847	0.0200451
XLOC_048098	XLOC_048098	-	contig170343:688-2002	NIL1_F50	NIL1_M50	OK	23.1014	1.20051	-4.26625	6.21952	4.98684e-10	1.11868e-07
XLOC_048100	XLOC_048100	-	contig170346:731-2037	NIL1_F50	NIL1_M50	OK	25.9482	48.9747	0.916404	-4.16458	3.1192e-05	0.00183768
XLOC_048103	XLOC_048103	-	contig170354:1485-2021	NIL1_F50	NIL1_M50	OK	6.68329	14.1251	1.07964	-2.90832	0.00363374	0.0832335
XLOC_048151	XLOC_048151	-	contig170409:39-1935	NIL1_F50	NIL1_M50	OK	9.4123	3.88193	-1.27777	3.27256	0.00106577	0.0326012
XLOC_048274	XLOC_048274	-	contig170626:6-2032	NIL1_F50	NIL1_M50	OK	21.6345	13.1557	-0.717646	3.19847	0.00138161	0.039897
XLOC_048945	XLOC_048945	-	contig171835:0-2031	NIL1_F50	NIL1_M50	OK	47.5388	20.0131	-1.24816	5.17961	2.2235e-07	2.60846e-05
XLOC_048984	XLOC_048984	-	contig1718961:3-608	NIL1_F50	NIL1_M50	OK	21.779	7.50065	-1.53785	4.39772	1.09396e-05	0.000759033
XLOC_049178	XLOC_049178	-	contig1723168:1-646	NIL1_F50	NIL1_M50	OK	3.67831	0.585976	-2.65013	3.25824	0.00112105	0.0339106
XLOC_049356	XLOC_049356	-	contig172626:10-1909	NIL1_F50	NIL1_M50	OK	94.5643	196.163	1.05269	-4.10722	4.00442e-05	0.00226588
XLOC_049405	XLOC_049405	-	contig1727069:0-757	NIL1_F50	NIL1_M50	OK	492.552	297.434	-0.727706	3.43123	0.000600851	0.0207621
XLOC_049653	XLOC_049653	-	contig1731161:0-752	NIL1_F50	NIL1_M50	OK	3.96492	0.151443	-4.71044	2.86491	0.00417133	0.0922477
XLOC_049707	XLOC_049707	-	contig1731637:0-725	NIL1_F50	NIL1_M50	OK	2.74113	0.104747	-4.70978	2.84655	0.00441961	0.0962598
XLOC_049804	XLOC_049804	-	contig173451:0-2022	NIL1_F50	NIL1_M50	OK	5.20364	0.260945	-4.31771	4.45635	8.33675e-06	0.000601948
XLOC_049977	XLOC_049977	-	contig1736568:292-735	NIL1_F50	NIL1_M50	OK	1.65699	12.9709	2.96864	-3.57074	0.000355975	0.0136512
XLOC_050607	XLOC_050607	-	contig174887:5-501	NIL1_F50	NIL1_M50	OK	90.1239	47.6938	-0.918108	3.89515	9.81383e-05	0.00477814
XLOC_050769	XLOC_050769	-	contig17518:0-2721	NIL1_F50	NIL1_M50	OK	29.8878	3.71412	-3.00847	8.30978	0	0
XLOC_050808	XLOC_050808	-	contig175298:0-2023	NIL1_F50	NIL1_M50	OK	296.2	15.3973	-4.26582	15.5503	0	0
XLOC_051031	XLOC_051031	-	contig175772:187-2018	NIL1_F50	NIL1_M50	OK	2.18405	5.09242	1.22134	-3.31118	0.000929048	0.0292846
XLOC_051100	XLOC_051100	-	contig1758874:52-749	NIL1_F50	NIL1_M50	OK	36.0164	20.1366	-0.838836	3.35394	0.000796692	0.0259423
XLOC_051300	XLOC_051300	-	contig1762856:0-750	NIL1_F50	NIL1_M50	OK	1.66726	4.39599	1.39871	-2.91663	0.00353837	0.0815845
XLOC_051549	XLOC_051549	-	contig1767122:0-754	NIL1_F50	NIL1_M50	OK	40.876	88.3447	1.11189	-4.8663	1.13707e-06	0.000108479
XLOC_051603	XLOC_051603	-	contig1767361:18-752	NIL1_F50	NIL1_M50	OK	4.4507	0.814835	-2.44945	3.78943	0.000150994	0.00680799
XLOC_051883	XLOC_051883	-	contig1773988:2-749	NIL1_F50	NIL1_M50	OK	509.291	285.803	-0.833468	4.09816	4.16439e-05	0.00234085
XLOC_051962	XLOC_051962	-	contig1775017:0-748	NIL1_F50	NIL1_M50	OK	4.778	0.479034	-3.31821	4.18052	2.90844e-05	0.00173325
XLOC_052241	XLOC_052241	-	contig1780086:16-746	NIL1_F50	NIL1_M50	OK	87.5835	49.6031	-0.82023	3.15259	0.00161829	0.0450693
XLOC_052262	XLOC_052262	-	contig178087:469-2010	NIL1_F50	NIL1_M50	OK	13.8028	0.787508	-4.13152	9.18936	0	0
XLOC_052271	XLOC_052271	-	contig178114:0-1593	NIL1_F50	NIL1_M50	OK	10.6029	2.28741	-2.21267	7.27145	3.55715e-13	1.45529e-10
XLOC_052298	XLOC_052298	-	contig178193:416-2012	NIL1_F50	NIL1_M50	OK	7.31931	17.9292	1.29253	-4.31955	1.56348e-05	0.00102728
XLOC_052370	XLOC_052370	-	contig178310:690-2001	NIL1_F50	NIL1_M50	OK	7.37836	0.458602	-4.00799	3.10282	0.00191686	0.0513475
XLOC_052448	XLOC_052448	-	contig1784056:58-564	NIL1_F50	NIL1_M50	OK	49.4722	17.6142	-1.48988	3.72127	0.000198225	0.00850317
XLOC_052739	XLOC_052739	-	contig1791121:5-745	NIL1_F50	NIL1_M50	OK	6.12836	1.31029	-2.22561	3.16019	0.00157665	0.0441718
XLOC_053361	XLOC_053361	-	contig180228:37-1993	NIL1_F50	NIL1_M50	OK	0.408965	2.0012	2.29082	-4.59775	4.27074e-06	0.000339438
XLOC_053588	XLOC_053588	-	contig180649:2-869	NIL1_F50	NIL1_M50	OK	2.99601	0.167334	-4.16224	3.30594	0.000946568	0.0297166
XLOC_053591	XLOC_053591	-	contig180654:1-1422	NIL1_F50	NIL1_M50	OK	43.8451	23.8725	-0.877065	3.71271	0.00020505	0.00873723
XLOC_053701	XLOC_053701	-	contig180787:14-1989	NIL1_F50	NIL1_M50	OK	6.01394	1.3943	-2.10877	2.93545	0.00333063	0.0779841
XLOC_053757	XLOC_053757	-	contig1808444:0-741	NIL1_F50	NIL1_M50	OK	111.743	55.4901	-1.00989	4.41541	1.00818e-05	0.000708241
XLOC_054232	XLOC_054232	-	contig181757:14-692	NIL1_F50	NIL1_M50	OK	1.87937	0	-1.79769e+308	-1.79769e+308	0.000198471	0.00851129
XLOC_054255	XLOC_054255	-	contig1818571:0-686	NIL1_F50	NIL1_M50	OK	6.68098	12.7675	0.934343	-2.84098	0.00449752	0.0975118
XLOC_054513	XLOC_054513	-	contig182326:8-1518	NIL1_F50	NIL1_M50	OK	5.01948	0.117184	-5.42069	5.50123	3.77161e-08	5.43738e-06
XLOC_055103	XLOC_055103	-	contig1833269:50-677	NIL1_F50	NIL1_M50	OK	1.7061	4.77941	1.48613	-2.84832	0.00439507	0.0958717
XLOC_055132	XLOC_055132	-	contig183401:0-590	NIL1_F50	NIL1_M50	OK	4.80803	11.2635	1.22814	-3.21581	0.00130078	0.0380688
XLOC_055269	XLOC_055269	-	contig1836843:2-733	NIL1_F50	NIL1_M50	OK	37.2009	15.0508	-1.3055	3.73116	0.000190603	0.00823635
XLOC_055516	XLOC_055516	-	contig1841176:4-727	NIL1_F50	NIL1_M50	OK	3.08583	0.210317	-3.87502	3.25311	0.00114148	0.0343934
XLOC_056161	XLOC_056161	-	contig185395:0-916	NIL1_F50	NIL1_M50	OK	42.2861	68.5808	0.697621	-3.03946	0.00237	0.0603384
XLOC_056612	XLOC_056612	-	contig1862454:11-698	NIL1_F50	NIL1_M50	OK	218.62	143.292	-0.609465	2.97735	0.00290756	0.0704346
XLOC_056820	XLOC_056820	-	contig1866533:1-565	NIL1_F50	NIL1_M50	OK	165.668	17.2067	-3.26726	11.3182	0	0
XLOC_057105	XLOC_057105	-	contig187113:1-1282	NIL1_F50	NIL1_M50	OK	11.3347	5.33151	-1.08813	3.32119	0.000896345	0.0284703
XLOC_057231	XLOC_057231	-	contig18737:2430-3629	NIL1_F50	NIL1_M50	OK	6.16721	2.25727	-1.45004	4.19678	2.70735e-05	0.00163206
XLOC_057277	XLOC_057277	-	contig18749:431-2780	NIL1_F50	NIL1_M50	OK	78.2868	47.4198	-0.723278	3.45428	0.000551772	0.0193983
XLOC_057417	XLOC_057417	-	contig187674:2-1850	NIL1_F50	NIL1_M50	OK	4.67489	2.42386	-0.947629	3.1122	0.00185701	0.0501064
XLOC_057561	XLOC_057561	-	contig1879824:0-727	NIL1_F50	NIL1_M50	OK	255.196	45.387	-2.49125	11.7616	0	0
XLOC_057598	XLOC_057598	-	contig1880066:8-701	NIL1_F50	NIL1_M50	OK	0.974576	0	-1.79769e+308	-1.79769e+308	0.00338713	0.0789766
XLOC_057708	XLOC_057708	-	contig188361:4-1974	NIL1_F50	NIL1_M50	OK	43.5213	11.9237	-1.86789	8.09947	4.44089e-16	2.80153e-13
XLOC_057826	XLOC_057826	-	contig188466:807-1352	NIL1_F50	NIL1_M50	OK	6.88585	0.182045	-5.24127	3.37281	0.000744052	0.0245867
XLOC_057859	XLOC_057859	-	contig1885602:7-635	NIL1_F50	NIL1_M50	OK	6.1853	0	-1.79769e+308	-1.79769e+308	1.60998e-07	1.96375e-05
XLOC_057884	XLOC_057884	-	contig1886235:0-709	NIL1_F50	NIL1_M50	OK	152.211	87.6763	-0.795817	3.8175	0.000134812	0.00620432
XLOC_058045	XLOC_058045	-	contig1888748:12-723	NIL1_F50	NIL1_M50	OK	6.6245	0.676108	-3.29249	4.2682	1.97056e-05	0.00124896
XLOC_058092	XLOC_058092	-	contig1889986:5-722	NIL1_F50	NIL1_M50	OK	5.37897	0.258392	-4.37969	4.07379	4.62538e-05	0.00255617
XLOC_058163	XLOC_058163	-	contig18921:673-3594	NIL1_F50	NIL1_M50	OK	9.11528	19.5142	1.09817	-3.93045	8.47871e-05	0.00423255
XLOC_058228	XLOC_058228	-	contig1892696:0-722	NIL1_F50	NIL1_M50	OK	15.5395	28.9982	0.900023	-3.37383	0.000741301	0.0245142
XLOC_058565	XLOC_058565	-	contig189822:3-1938	NIL1_F50	NIL1_M50	OK	114.549	183.307	0.678301	-3.24418	0.0011779	0.0352447
XLOC_058638	XLOC_058638	-	contig190078:302-1551	NIL1_F50	NIL1_M50	OK	27.7539	13.7572	-1.0125	3.97817	6.94472e-05	0.00358598
XLOC_058807	XLOC_058807	-	contig1903954:0-720	NIL1_F50	NIL1_M50	OK	8.79693	0.0924029	-6.57292	3.75865	0.00017083	0.00753019
XLOC_058920	XLOC_058920	-	contig190624:1-1101	NIL1_F50	NIL1_M50	OK	282.829	148.816	-0.926395	3.44267	0.000576	0.0200776
XLOC_059499	XLOC_059499	-	contig1917370:124-684	NIL1_F50	NIL1_M50	OK	4.85039	0.973148	-2.31737	3.21518	0.00130363	0.0381305
XLOC_059620	XLOC_059620	-	contig1919588:0-716	NIL1_F50	NIL1_M50	OK	27.7567	2.69976	-3.36193	8.23188	2.22045e-16	1.44649e-13
XLOC_059751	XLOC_059751	-	contig1922105:0-715	NIL1_F50	NIL1_M50	OK	125.899	54.3076	-1.21304	5.44599	5.15183e-08	7.16863e-06
XLOC_059890	XLOC_059890	-	contig1924289:0-717	NIL1_F50	NIL1_M50	OK	28.0356	15.4851	-0.856378	3.26303	0.00110229	0.0334734
XLOC_059896	XLOC_059896	-	contig192437:624-1056	NIL1_F50	NIL1_M50	OK	13.4951	3.86717	-1.80308	3.68748	0.000226489	0.00947288
XLOC_060117	XLOC_060117	-	contig1928717:1-714	NIL1_F50	NIL1_M50	OK	14.7266	6.39783	-1.20277	3.80827	0.000139943	0.00639727
XLOC_060644	XLOC_060644	-	contig1940545:34-687	NIL1_F50	NIL1_M50	OK	6.3252	1.29588	-2.28718	3.17798	0.00148304	0.0421344
XLOC_060645	XLOC_060645	-	contig194055:0-920	NIL1_F50	NIL1_M50	OK	22.7372	7.88577	-1.52773	5.66811	1.44379e-08	2.30861e-06
XLOC_060651	XLOC_060651	-	contig1940942:0-706	NIL1_F50	NIL1_M50	OK	156.517	46.0689	-1.76445	8.22108	2.22045e-16	1.44649e-13
XLOC_061017	XLOC_061017	-	contig1946635:0-710	NIL1_F50	NIL1_M50	OK	5.15749	12.8403	1.31594	-3.65954	0.000252672	0.0103479
XLOC_061078	XLOC_061078	-	contig194837:165-1859	NIL1_F50	NIL1_M50	OK	19.9657	9.94763	-1.0051	3.66066	0.000251568	0.0103112
XLOC_061098	XLOC_061098	-	contig1948924:11-709	NIL1_F50	NIL1_M50	OK	150.063	87.5063	-0.778112	3.68962	0.000224588	0.00940863
XLOC_061255	XLOC_061255	-	contig1951225:6-710	NIL1_F50	NIL1_M50	OK	8.21119	18.6096	1.18038	-3.57953	0.000344208	0.0132846
XLOC_061547	XLOC_061547	-	contig19569:4-2749	NIL1_F50	NIL1_M50	OK	29.3619	12.5964	-1.22094	5.36697	8.00717e-08	1.05898e-05
XLOC_061659	XLOC_061659	-	contig1959771:1-710	NIL1_F50	NIL1_M50	OK	20.4391	6.72774	-1.60314	5.24308	1.57916e-07	1.93058e-05
XLOC_061892	XLOC_061892	-	contig1964206:0-700	NIL1_F50	NIL1_M50	OK	11.5962	4.51206	-1.36179	3.87585	0.000106255	0.00510165
XLOC_062263	XLOC_062263	-	contig196997:3-380	NIL1_F50	NIL1_M50	OK	16.1249	0	-1.79769e+308	-1.79769e+308	1.10862e-07	1.41193e-05
XLOC_062328	XLOC_062328	-	contig1972351:87-706	NIL1_F50	NIL1_M50	OK	10.8602	20.3528	0.906178	-2.88472	0.00391768	0.088037
XLOC_062628	XLOC_062628	-	contig1977987:2-704	NIL1_F50	NIL1_M50	OK	12.2019	0	-1.79769e+308	-1.79769e+308	3.09067e-11	8.89251e-09
XLOC_062932	XLOC_062932	-	contig19834:21-2127	NIL1_F50	NIL1_M50	OK	1.43559	0.434137	-1.72542	3.45039	0.000559775	0.019624
XLOC_062970	XLOC_062970	-	contig198429:14-1339	NIL1_F50	NIL1_M50	OK	1.82495	0.305844	-2.57699	3.62705	0.00028668	0.0114613
XLOC_063001	XLOC_063001	-	contig1984923:0-631	NIL1_F50	NIL1_M50	OK	104.745	164.706	0.653003	-2.99621	0.00273355	0.0672231
XLOC_063579	XLOC_063579	-	contig1997092:0-700	NIL1_F50	NIL1_M50	OK	16.6847	2.66001	-2.64902	6.79324	1.09643e-11	3.43015e-09
XLOC_063619	XLOC_063619	-	contig1997332:105-689	NIL1_F50	NIL1_M50	OK	13.8998	25.4328	0.87163	-2.97897	0.00289218	0.0701541
XLOC_063742	XLOC_063742	-	contig200089:27-1933	NIL1_F50	NIL1_M50	OK	37.175	19.0489	-0.964623	3.57591	0.000349011	0.0134346
XLOC_064404	XLOC_064404	-	contig201407:384-1934	NIL1_F50	NIL1_M50	OK	31.5867	1.48096	-4.41471	11.7772	0	0
XLOC_064460	XLOC_064460	-	contig2015314:0-695	NIL1_F50	NIL1_M50	OK	21.2383	11.5619	-0.877287	3.12688	0.00176674	0.0482201
XLOC_065059	XLOC_065059	-	contig202555:0-1926	NIL1_F50	NIL1_M50	OK	446.065	218.153	-1.03191	4.72405	2.31198e-06	0.000200403
XLOC_065507	XLOC_065507	-	contig2034887:0-688	NIL1_F50	NIL1_M50	OK	183.077	107.779	-0.764372	3.69376	0.000220962	0.00928445
XLOC_065674	XLOC_065674	-	contig203882:11-1921	NIL1_F50	NIL1_M50	OK	4.34973	1.34737	-1.69078	5.00766	5.50963e-07	5.77141e-05
XLOC_065982	XLOC_065982	-	contig204456:51-1905	NIL1_F50	NIL1_M50	OK	8.2545	2.11808	-1.96242	3.52069	0.00043043	0.0158994
XLOC_066242	XLOC_066242	-	contig204982:92-1881	NIL1_F50	NIL1_M50	OK	5.51702	0.294063	-4.22969	7.21561	5.36904e-13	2.1309e-10
XLOC_066429	XLOC_066429	-	contig2053907:2-684	NIL1_F50	NIL1_M50	OK	15.0759	27.0467	0.843207	-3.10968	0.00187293	0.0504388
XLOC_066842	XLOC_066842	-	contig2062904:0-686	NIL1_F50	NIL1_M50	OK	30.7269	52.3491	0.768663	-3.2145	0.00130672	0.0381992
XLOC_066927	XLOC_066927	-	contig206371:3-1913	NIL1_F50	NIL1_M50	OK	9.93945	2.35257	-2.07893	3.09919	0.00194051	0.0518273
XLOC_067216	XLOC_067216	-	contig207027:342-1469	NIL1_F50	NIL1_M50	OK	23.8052	5.60927	-2.08539	7.79862	6.21725e-15	3.35452e-12
XLOC_067471	XLOC_067471	-	contig207687:9-1903	NIL1_F50	NIL1_M50	OK	35.6242	10.0021	-1.83256	8.32054	0	0
XLOC_067489	XLOC_067489	-	contig207720:835-1847	NIL1_F50	NIL1_M50	OK	4.44412	0.173996	-4.67477	4.50351	6.68412e-06	0.000498242
XLOC_067502	XLOC_067502	-	contig2077428:34-635	NIL1_F50	NIL1_M50	OK	8.99903	2.16406	-2.05603	4.2596	2.04794e-05	0.00129048
XLOC_068066	XLOC_068066	-	contig2087971:0-682	NIL1_F50	NIL1_M50	OK	33.8343	16.7541	-1.01397	3.78339	0.00015471	0.00694507
XLOC_068068	XLOC_068068	-	contig2087988:0-675	NIL1_F50	NIL1_M50	OK	63.5677	98.8624	0.637129	-2.9082	0.00363515	0.0832593
XLOC_068504	XLOC_068504	-	contig2097613:0-678	NIL1_F50	NIL1_M50	OK	19.4471	39.3558	1.01702	-3.48088	0.000499767	0.0179168
XLOC_068626	XLOC_068626	-	contig210084:1-731	NIL1_F50	NIL1_M50	OK	8.2801	0.912064	-3.18244	5.32047	1.035e-07	1.32871e-05
XLOC_068630	XLOC_068630	-	contig21012:36-1154	NIL1_F50	NIL1_M50	OK	19.6294	7.71047	-1.34812	5.19013	2.10144e-07	2.48262e-05
XLOC_068710	XLOC_068710	-	contig2102467:7-675	NIL1_F50	NIL1_M50	OK	21.3368	39.1665	0.876275	-3.45113	0.000558239	0.0195804
XLOC_069057	XLOC_069057	-	contig2109678:4-668	NIL1_F50	NIL1_M50	OK	94.6194	170.682	0.851106	-3.8662	0.000110545	0.00527015
XLOC_069074	XLOC_069074	-	contig211022:10-1873	NIL1_F50	NIL1_M50	OK	6.25043	11.1024	0.828842	-3.04442	0.0023313	0.059592
XLOC_069190	XLOC_069190	-	contig2112613:0-677	NIL1_F50	NIL1_M50	OK	222.384	363.35	0.708305	-3.42559	0.000613464	0.0211062
XLOC_069262	XLOC_069262	-	contig211374:1152-1898	NIL1_F50	NIL1_M50	OK	5.99761	2.48898	-1.26883	3.04141	0.00235473	0.060046
XLOC_070139	XLOC_070139	-	contig21328:2112-3550	NIL1_F50	NIL1_M50	OK	5.87134	1.21922	-2.26773	3.29927	0.000969359	0.0302761
XLOC_070168	XLOC_070168	-	contig2133129:19-672	NIL1_F50	NIL1_M50	OK	58.622	13.3522	-2.13437	8.24734	2.22045e-16	1.44649e-13
XLOC_070181	XLOC_070181	-	contig2133219:0-670	NIL1_F50	NIL1_M50	OK	122.912	78.484	-0.647151	2.99121	0.00277878	0.0680765
XLOC_070480	XLOC_070480	-	contig213910:55-1547	NIL1_F50	NIL1_M50	OK	14.3303	7.29349	-0.974385	3.74574	0.00017986	0.0078527
XLOC_070590	XLOC_070590	-	contig2142474:0-668	NIL1_F50	NIL1_M50	OK	6.53346	0.304411	-4.42376	4.24282	2.20726e-05	0.00137441
XLOC_070677	XLOC_070677	-	contig214363:1102-1890	NIL1_F50	NIL1_M50	OK	17.6212	8.52122	-1.04818	3.6696	0.000242934	0.0100245
XLOC_070827	XLOC_070827	-	contig2147782:0-661	NIL1_F50	NIL1_M50	OK	17.1574	30.2405	0.817652	-3.05048	0.00228476	0.0586858
XLOC_070878	XLOC_070878	-	contig2148225:5-668	NIL1_F50	NIL1_M50	OK	28.4902	48.3724	0.763716	-3.06047	0.00220987	0.0572102
XLOC_070890	XLOC_070890	-	contig2148300:9-670	NIL1_F50	NIL1_M50	OK	25.8254	12.6011	-1.03524	3.44567	0.000569647	0.0199003
XLOC_071004	XLOC_071004	-	contig215144:4-1887	NIL1_F50	NIL1_M50	OK	10.6788	4.28236	-1.31827	4.59201	4.39004e-06	0.000347551
XLOC_071049	XLOC_071049	-	contig215271:1-1881	NIL1_F50	NIL1_M50	OK	39.275	6.27602	-2.64569	8.5438	0	0
XLOC_071205	XLOC_071205	-	contig2154545:2-668	NIL1_F50	NIL1_M50	OK	20.8533	1.59	-3.71318	7.66422	1.79856e-14	9.05586e-12
XLOC_071366	XLOC_071366	-	contig2158348:24-667	NIL1_F50	NIL1_M50	OK	158.176	102.98	-0.619167	2.92354	0.00346074	0.0802392
XLOC_071459	XLOC_071459	-	contig216052:316-1223	NIL1_F50	NIL1_M50	OK	24.3973	43.2664	0.826522	-2.90997	0.0036146	0.0829083
XLOC_071540	XLOC_071540	-	contig216299:895-1872	NIL1_F50	NIL1_M50	OK	3.76618	1.1623	-1.69613	3.51804	0.000434748	0.0160287
XLOC_071605	XLOC_071605	-	contig2163631:121-667	NIL1_F50	NIL1_M50	OK	5.04054	0.877387	-2.52229	2.99979	0.00270162	0.0666327
XLOC_071830	XLOC_071830	-	contig2168349:0-666	NIL1_F50	NIL1_M50	OK	19.4435	45.2145	1.2175	-3.61041	0.000305714	0.0120727
XLOC_072084	XLOC_072084	-	contig2173662:0-663	NIL1_F50	NIL1_M50	OK	17.9334	4.81081	-1.8983	5.58703	2.3099e-08	3.51371e-06
XLOC_072233	XLOC_072233	-	contig217575:410-1874	NIL1_F50	NIL1_M50	OK	53.8723	15.6208	-1.78608	7.58942	3.21965e-14	1.5572e-11
XLOC_072353	XLOC_072353	-	contig217883:633-1796	NIL1_F50	NIL1_M50	OK	10.2917	4.67586	-1.13818	3.8966	9.75544e-05	0.00475443
XLOC_072456	XLOC_072456	-	contig2180519:54-652	NIL1_F50	NIL1_M50	OK	1.87952	0	-1.79769e+308	-1.79769e+308	0.00041488	0.0154377
XLOC_072522	XLOC_072522	-	contig218287:0-1665	NIL1_F50	NIL1_M50	OK	15.494	7.3984	-1.06642	3.61296	0.000302718	0.0119773
XLOC_072657	XLOC_072657	-	contig218496:0-1854	NIL1_F50	NIL1_M50	OK	11.3313	6.43151	-0.817084	3.30468	0.000950846	0.0298221
XLOC_072870	XLOC_072870	-	contig2189774:1-651	NIL1_F50	NIL1_M50	OK	3.93659	1.16582	-1.7556	2.8601	0.0042351	0.0932901
XLOC_072944	XLOC_072944	-	contig219099:3-744	NIL1_F50	NIL1_M50	OK	8.38731	0	-1.79769e+308	-1.79769e+308	9.03441e-10	1.91558e-07
XLOC_073183	XLOC_073183	-	contig2195275:0-661	NIL1_F50	NIL1_M50	OK	30.3415	16.1299	-0.911557	3.43651	0.00058925	0.0204435
XLOC_073190	XLOC_073190	-	contig219555:1362-1874	NIL1_F50	NIL1_M50	OK	13.4568	1.84438	-2.86713	5.10821	3.25221e-07	3.64131e-05
XLOC_073191	XLOC_073191	-	contig2195560:0-654	NIL1_F50	NIL1_M50	OK	56.6234	3.86394	-3.87325	11.4248	0	0
XLOC_073237	XLOC_073237	-	contig2197275:35-615	NIL1_F50	NIL1_M50	OK	9.00115	0.790757	-3.5088	4.4109	1.02942e-05	0.000720804
XLOC_073407	XLOC_073407	-	contig2200432:0-660	NIL1_F50	NIL1_M50	OK	187.684	123.215	-0.607121	2.84064	0.00450225	0.0975898
XLOC_073593	XLOC_073593	-	contig2205200:17-653	NIL1_F50	NIL1_M50	OK	25.212	45.567	0.853879	-3.13936	0.00169316	0.04667
XLOC_073683	XLOC_073683	-	contig220627:309-1668	NIL1_F50	NIL1_M50	OK	10.6327	19.5001	0.874977	-2.94644	0.00321452	0.0759356
XLOC_073702	XLOC_073702	-	contig220706:59-1872	NIL1_F50	NIL1_M50	OK	3.51343	0.540598	-2.70025	5.83232	5.46624e-09	9.67998e-07
XLOC_073822	XLOC_073822	-	contig2210299:0-658	NIL1_F50	NIL1_M50	OK	45.5563	77.2874	0.762582	-3.33245	0.000860836	0.0275793
XLOC_073993	XLOC_073993	-	contig2214735:8-638	NIL1_F50	NIL1_M50	OK	2.03408	5.52345	1.44119	-2.89972	0.00373499	0.0849605
XLOC_074738	XLOC_074738	-	contig222817:11-1092	NIL1_F50	NIL1_M50	OK	14.1692	1.34063	-3.40177	8.45748	0	0
XLOC_074823	XLOC_074823	-	contig223070:75-1821	NIL1_F50	NIL1_M50	OK	3.69945	0.252003	-3.8758	6.02949	1.64473e-09	3.28834e-07
XLOC_074831	XLOC_074831	-	contig223078:0-1760	NIL1_F50	NIL1_M50	OK	95.8496	158.623	0.726762	-3.50287	0.000460278	0.0167791
XLOC_074864	XLOC_074864	-	contig2231248:0-654	NIL1_F50	NIL1_M50	OK	11.047	1.26664	-3.12458	5.65059	1.59902e-08	2.53049e-06
XLOC_074918	XLOC_074918	-	contig2231691:0-523	NIL1_F50	NIL1_M50	OK	17.7242	0.54961	-5.01117	5.35466	8.57161e-08	1.12462e-05
XLOC_075047	XLOC_075047	-	contig223438:576-1864	NIL1_F50	NIL1_M50	OK	133.716	82.6528	-0.694038	2.97375	0.00294189	0.0710553
XLOC_075049	XLOC_075049	-	contig2234452:4-649	NIL1_F50	NIL1_M50	OK	16.4907	7.58907	-1.11966	3.54691	0.000389773	0.0146832
XLOC_075207	XLOC_075207	-	contig223696:0-1862	NIL1_F50	NIL1_M50	OK	17.8209	6.93006	-1.36263	5.75393	8.71902e-09	1.47133e-06
XLOC_075353	XLOC_075353	-	contig224100:1269-1855	NIL1_F50	NIL1_M50	OK	60.2554	0.481894	-6.96623	7.73466	1.04361e-14	5.44503e-12
XLOC_075411	XLOC_075411	-	contig2241745:8-641	NIL1_F50	NIL1_M50	OK	3.06662	0.401999	-2.93139	2.99603	0.00273516	0.0672538
XLOC_075423	XLOC_075423	-	contig2241882:0-631	NIL1_F50	NIL1_M50	OK	6.71576	2.69491	-1.31731	2.95498	0.00312687	0.074384
XLOC_075894	XLOC_075894	-	contig225231:30-1379	NIL1_F50	NIL1_M50	OK	32.4863	18.4489	-0.8163	3.55786	0.000373895	0.0142014
XLOC_075937	XLOC_075937	-	contig2252877:5-600	NIL1_F50	NIL1_M50	OK	1.61444	0	-1.79769e+308	-1.79769e+308	0.00397178	0.0889339
XLOC_076086	XLOC_076086	-	contig225572:0-1863	NIL1_F50	NIL1_M50	OK	51.192	17.1378	-1.57873	7.12117	1.07003e-12	4.03301e-10
XLOC_076194	XLOC_076194	-	contig2257874:3-644	NIL1_F50	NIL1_M50	OK	201.712	427.397	1.08328	-4.6931	2.69099e-06	0.000228249
XLOC_076313	XLOC_076313	-	contig2259142:0-642	NIL1_F50	NIL1_M50	OK	22.8189	0.0364063	-9.29182	3.0896	0.00200429	0.0531168
XLOC_076498	XLOC_076498	-	contig22636:9-3521	NIL1_F50	NIL1_M50	OK	61.9957	21.5849	-1.52215	5.70833	1.14088e-08	1.86992e-06
XLOC_076979	XLOC_076979	-	contig2274303:1-632	NIL1_F50	NIL1_M50	OK	23.322	8.71648	-1.41987	4.69079	2.72158e-06	0.000230486
XLOC_077180	XLOC_077180	-	contig22794:2574-3375	NIL1_F50	NIL1_M50	OK	2.21707	0.178912	-3.63133	3.00702	0.00263818	0.0654343
XLOC_077418	XLOC_077418	-	contig228436:0-1851	NIL1_F50	NIL1_M50	OK	14.1411	23.4419	0.729197	-2.84622	0.00442411	0.0963344
XLOC_077750	XLOC_077750	-	contig22911:2027-2190	NIL1_F50	NIL1_M50	OK	473.253	219.108	-1.11097	2.88936	0.00386031	0.0870853
XLOC_078506	XLOC_078506	-	contig230693:14-1572	NIL1_F50	NIL1_M50	OK	13.3348	7.63468	-0.804552	3.24204	0.00118678	0.0354542
XLOC_078685	XLOC_078685	-	contig2311822:1-638	NIL1_F50	NIL1_M50	OK	16.0579	0.452552	-5.14906	4.47294	7.71505e-06	0.000563382
XLOC_078834	XLOC_078834	-	contig23137:7-1058	NIL1_F50	NIL1_M50	OK	2.48606	0.30439	-3.02986	3.78501	0.000153702	0.00690762
XLOC_078973	XLOC_078973	-	contig2317529:0-638	NIL1_F50	NIL1_M50	OK	71.2271	40.1866	-0.825711	3.08373	0.00204423	0.0539176
XLOC_079200	XLOC_079200	-	contig2322913:22-635	NIL1_F50	NIL1_M50	OK	33.7765	68.6323	1.02287	-4.23319	2.30396e-05	0.00142465
XLOC_079426	XLOC_079426	-	contig2328200:13-618	NIL1_F50	NIL1_M50	OK	9.64767	1.59224	-2.59912	4.84943	1.23816e-06	0.000116836
XLOC_079513	XLOC_079513	-	contig2328971:0-633	NIL1_F50	NIL1_M50	OK	26.7824	14.7495	-0.860622	3.14527	0.00165934	0.045951
XLOC_079754	XLOC_079754	-	contig2334427:0-636	NIL1_F50	NIL1_M50	OK	12.6203	1.43001	-3.14164	5.90291	3.57138e-09	6.61174e-07
XLOC_080085	XLOC_080085	-	contig234098:383-1821	NIL1_F50	NIL1_M50	OK	2.00687	0	-1.79769e+308	-1.79769e+308	3.03916e-05	0.0017982
XLOC_080116	XLOC_080116	-	contig23430:1373-3014	NIL1_F50	NIL1_M50	OK	26.0881	6.76763	-1.94667	3.23573	0.0012133	0.0360621
XLOC_080330	XLOC_080330	-	contig2346648:10-629	NIL1_F50	NIL1_M50	OK	11.2633	2.92754	-1.94387	3.13521	0.00171732	0.0471771
XLOC_080505	XLOC_080505	-	contig2351085:27-625	NIL1_F50	NIL1_M50	OK	7.73072	3.08991	-1.32304	3.03666	0.00239217	0.0607583
XLOC_081046	XLOC_081046	-	contig2362538:93-627	NIL1_F50	NIL1_M50	OK	1.55465	0	-1.79769e+308	-1.79769e+308	0.00258582	0.0644423
XLOC_081146	XLOC_081146	-	contig236455:93-1826	NIL1_F50	NIL1_M50	OK	13.669	7.96144	-0.779806	3.06819	0.00215362	0.056096
XLOC_081227	XLOC_081227	-	contig236697:0-1415	NIL1_F50	NIL1_M50	OK	57.2586	36.2833	-0.658186	2.89568	0.00378338	0.0857856
XLOC_081480	XLOC_081480	-	contig23729:27-3115	NIL1_F50	NIL1_M50	OK	10.0403	0.158904	-5.98151	3.16738	0.0015382	0.0433358
XLOC_081528	XLOC_081528	-	contig237330:0-1833	NIL1_F50	NIL1_M50	OK	9.28493	3.96217	-1.2286	3.72171	0.000197881	0.00849131
XLOC_081550	XLOC_081550	-	contig237349:1-794	NIL1_F50	NIL1_M50	OK	5.21818	1.47254	-1.82524	3.76159	0.00016884	0.0074586
XLOC_081659	XLOC_081659	-	contig2375392:1-624	NIL1_F50	NIL1_M50	OK	11.491	21.4429	0.899991	-3.01796	0.00254478	0.0636575
XLOC_081838	XLOC_081838	-	contig2379398:1-625	NIL1_F50	NIL1_M50	OK	32.7713	9.98296	-1.71489	5.85432	4.7897e-09	8.59858e-07
XLOC_081916	XLOC_081916	-	contig238063:3-1808	NIL1_F50	NIL1_M50	OK	92.4867	20.0741	-2.20391	10.2942	0	0
XLOC_082311	XLOC_082311	-	contig239023:3-1823	NIL1_F50	NIL1_M50	OK	14.8979	24.9465	0.743723	-3.31627	0.000912269	0.0288694
XLOC_082422	XLOC_082422	-	contig239157:28-1818	NIL1_F50	NIL1_M50	OK	74.8419	123.638	0.724202	-3.03876	0.00237555	0.0604434
XLOC_082481	XLOC_082481	-	contig239411:998-1788	NIL1_F50	NIL1_M50	OK	1.56031	0	-1.79769e+308	-1.79769e+308	0.00020142	0.00861211
XLOC_082525	XLOC_082525	-	contig239544:0-1817	NIL1_F50	NIL1_M50	OK	14.4674	27.7561	0.939993	-3.26951	0.00107734	0.032882
XLOC_082781	XLOC_082781	-	contig2401459:5-620	NIL1_F50	NIL1_M50	OK	7.90804	2.16178	-1.8711	3.89175	9.95236e-05	0.00483374
XLOC_082856	XLOC_082856	-	contig240226:32-1817	NIL1_F50	NIL1_M50	OK	83.4275	38.7018	-1.10812	5.41877	6.00111e-08	8.209e-06
XLOC_082966	XLOC_082966	-	contig240532:5-1812	NIL1_F50	NIL1_M50	OK	2.86136	0.699537	-2.03223	4.02373	5.72844e-05	0.00305614
XLOC_083004	XLOC_083004	-	contig240635:9-1818	NIL1_F50	NIL1_M50	OK	13.8474	4.09377	-1.75811	3.48912	0.000484613	0.0174789
XLOC_083077	XLOC_083077	-	contig240752:0-1812	NIL1_F50	NIL1_M50	OK	2.97829	0.149832	-4.31306	3.23002	0.00123779	0.0366282
XLOC_083081	XLOC_083081	-	contig2407607:2-619	NIL1_F50	NIL1_M50	OK	9.44609	4.29478	-1.13713	2.901	0.00371972	0.0846978
XLOC_083483	XLOC_083483	-	contig241620:544-1683	NIL1_F50	NIL1_M50	OK	28.8634	4.9126	-2.55468	8.24975	2.22045e-16	1.44649e-13
XLOC_083686	XLOC_083686	-	contig2420051:0-619	NIL1_F50	NIL1_M50	OK	404.975	225.788	-0.842862	4.15079	3.31323e-05	0.0019331
XLOC_083737	XLOC_083737	-	contig242180:286-1744	NIL1_F50	NIL1_M50	OK	52.0589	17.142	-1.60261	6.79735	1.06561e-11	3.34176e-09
XLOC_084206	XLOC_084206	-	contig2433286:0-609	NIL1_F50	NIL1_M50	OK	15.8582	30.7882	0.957149	-3.18409	0.00145208	0.0414502
XLOC_084243	XLOC_084243	-	contig24342:3-579	NIL1_F50	NIL1_M50	OK	7.06011	0.707828	-3.31822	4.192	2.76509e-05	0.00166136
XLOC_085048	XLOC_085048	-	contig2453531:1-595	NIL1_F50	NIL1_M50	OK	20.5281	10.2166	-1.00669	3.31229	0.00092534	0.0291931
XLOC_085078	XLOC_085078	-	contig2453962:1-613	NIL1_F50	NIL1_M50	OK	19.4099	10.6884	-0.860748	2.87391	0.00405427	0.0903208
XLOC_085097	XLOC_085097	-	contig2454154:4-613	NIL1_F50	NIL1_M50	OK	22.8024	0.563265	-5.33923	4.67385	2.95599e-06	0.000247491
XLOC_085284	XLOC_085284	-	contig24595:2521-3437	NIL1_F50	NIL1_M50	OK	5.7365	2.23727	-1.35843	2.95789	0.00309751	0.0738593
XLOC_085392	XLOC_085392	-	contig246083:827-1796	NIL1_F50	NIL1_M50	OK	12.1847	0.159784	-6.2528	5.69876	1.20681e-08	1.96683e-06
XLOC_085659	XLOC_085659	-	contig24677:1223-2904	NIL1_F50	NIL1_M50	OK	77.7455	0.629924	-6.94744	14.227	0	0
XLOC_085771	XLOC_085771	-	contig2470813:11-604	NIL1_F50	NIL1_M50	OK	36.8686	63.1814	0.777106	-3.24231	0.00118566	0.0354281
XLOC_086040	XLOC_086040	-	contig247710:1-1790	NIL1_F50	NIL1_M50	OK	2.1697	0	-1.79769e+308	-1.79769e+308	1.10003e-06	0.00010541
XLOC_086309	XLOC_086309	-	contig248314:75-1794	NIL1_F50	NIL1_M50	OK	42.7442	23.2406	-0.879083	2.96615	0.00301549	0.072382
XLOC_086737	XLOC_086737	-	contig249263:367-1172	NIL1_F50	NIL1_M50	OK	8.36919	20.4152	1.28648	-3.46637	0.000527532	0.0187147
XLOC_086781	XLOC_086781	-	contig2494098:1-601	NIL1_F50	NIL1_M50	OK	8.1236	3.56813	-1.18695	2.85667	0.00428116	0.0940353
XLOC_087013	XLOC_087013	-	contig249977:275-1757	NIL1_F50	NIL1_M50	OK	14.8194	1.29167	-3.52019	4.27888	1.87836e-05	0.00119935
XLOC_087141	XLOC_087141	-	contig2500970:0-603	NIL1_F50	NIL1_M50	OK	12.0667	1.24084	-3.28163	5.57774	2.4367e-08	3.68502e-06
XLOC_087424	XLOC_087424	-	contig2506834:7-592	NIL1_F50	NIL1_M50	OK	21.7286	7.95042	-1.45049	4.56888	4.90336e-06	0.000382166
XLOC_087520	XLOC_087520	-	contig25094:2-687	NIL1_F50	NIL1_M50	OK	15.5947	4.08438	-1.93287	4.33415	1.46327e-05	0.000971354
XLOC_087598	XLOC_087598	-	contig251183:222-1786	NIL1_F50	NIL1_M50	OK	9.26515	3.99224	-1.21461	3.66077	0.000251461	0.0103077
XLOC_088373	XLOC_088373	-	contig2529504:0-531	NIL1_F50	NIL1_M50	OK	4.90358	11.5757	1.23919	-3.07086	0.00213441	0.0557079
XLOC_088401	XLOC_088401	-	contig252994:10-988	NIL1_F50	NIL1_M50	OK	5.98266	1.72387	-1.79514	4.35931	1.30472e-05	0.000881413
XLOC_088510	XLOC_088510	-	contig253123:1-1218	NIL1_F50	NIL1_M50	OK	9.83682	0.144704	-6.08702	5.36153	8.25221e-08	1.08735e-05
XLOC_088538	XLOC_088538	-	contig253249:104-1788	NIL1_F50	NIL1_M50	OK	111.027	235.717	1.08615	-5.02677	4.98821e-07	5.29176e-05
XLOC_088634	XLOC_088634	-	contig2535525:2-600	NIL1_F50	NIL1_M50	OK	6.84935	0.577918	-3.56703	4.22719	2.36625e-05	0.00145705
XLOC_088822	XLOC_088822	-	contig253909:3-1565	NIL1_F50	NIL1_M50	OK	230.472	148.36	-0.635487	3.13504	0.00171832	0.0471986
XLOC_089028	XLOC_089028	-	contig25432:973-3177	NIL1_F50	NIL1_M50	OK	16.6337	30.0482	0.853172	-3.48353	0.000494853	0.0177743
XLOC_089069	XLOC_089069	-	contig254446:8-1779	NIL1_F50	NIL1_M50	OK	35.7725	19.8284	-0.851283	3.13884	0.00169618	0.0467327
XLOC_089081	XLOC_089081	-	contig25450:148-2181	NIL1_F50	NIL1_M50	OK	35.8365	0.722013	-5.63326	12.1257	0	0
XLOC_089164	XLOC_089164	-	contig2547744:0-597	NIL1_F50	NIL1_M50	OK	50.3888	83.1233	0.722152	-3.12913	0.00175323	0.0479343
XLOC_089289	XLOC_089289	-	contig254951:73-1747	NIL1_F50	NIL1_M50	OK	101.652	48.2844	-1.07401	4.71273	2.44422e-06	0.000210217
XLOC_089300	XLOC_089300	-	contig255008:109-1771	NIL1_F50	NIL1_M50	OK	11.0869	5.0139	-1.14486	3.58475	0.000337403	0.0130743
XLOC_089486	XLOC_089486	-	contig2554638:0-594	NIL1_F50	NIL1_M50	OK	6.2887	13.6682	1.11999	-3.16495	0.00155109	0.0436152
XLOC_089495	XLOC_089495	-	contig255470:15-1517	NIL1_F50	NIL1_M50	OK	11.3474	3.01358	-1.91282	4.58019	4.6456e-06	0.000364868
XLOC_089513	XLOC_089513	-	contig255499:17-1324	NIL1_F50	NIL1_M50	OK	2.07638	0.586819	-1.82308	3.31049	0.000931341	0.0293413
XLOC_089543	XLOC_089543	-	contig2556034:1-494	NIL1_F50	NIL1_M50	OK	3.53525	0	-1.79769e+308	-1.79769e+308	7.9829e-05	0.00402619
XLOC_089766	XLOC_089766	-	contig256087:0-1777	NIL1_F50	NIL1_M50	OK	8.76465	0.514194	-4.09131	8.95667	0	0
XLOC_089880	XLOC_089880	-	contig256511:955-1751	NIL1_F50	NIL1_M50	OK	4.54757	1.26319	-1.84803	3.57218	0.000354018	0.0135903
XLOC_090216	XLOC_090216	-	contig2572248:6-591	NIL1_F50	NIL1_M50	OK	138.264	82.32	-0.748111	3.49489	0.000474261	0.0171822
XLOC_090261	XLOC_090261	-	contig2572720:5-591	NIL1_F50	NIL1_M50	OK	130.195	22.1883	-2.5528	10.5917	0	0
XLOC_090532	XLOC_090532	-	contig2578877:0-592	NIL1_F50	NIL1_M50	OK	218.462	139.109	-0.651165	2.86136	0.00421833	0.0930148
XLOC_090594	XLOC_090594	-	contig2579405:0-588	NIL1_F50	NIL1_M50	OK	9.70525	24.261	1.3218	-4.23928	2.24239e-05	0.00139287
XLOC_090732	XLOC_090732	-	contig2583957:1-475	NIL1_F50	NIL1_M50	OK	10.304	1.27857	-3.0106	4.26789	1.97334e-05	0.0012505
XLOC_090833	XLOC_090833	-	contig2584944:1-558	NIL1_F50	NIL1_M50	OK	19.6951	0.546601	-5.17121	5.803	6.51399e-09	1.13362e-06
XLOC_090964	XLOC_090964	-	contig258895:752-1768	NIL1_F50	NIL1_M50	OK	150.961	45.4593	-1.73153	8.38287	0	0
XLOC_091036	XLOC_091036	-	contig259039:10-1765	NIL1_F50	NIL1_M50	OK	9.43652	15.7626	0.740183	-2.84607	0.0044262	0.0963683
XLOC_091272	XLOC_091272	-	contig259594:25-1774	NIL1_F50	NIL1_M50	OK	12.5063	1.63409	-2.9361	6.8691	6.46083e-12	2.10868e-09
XLOC_091505	XLOC_091505	-	contig2602107:0-568	NIL1_F50	NIL1_M50	OK	116.636	34.376	-1.76254	7.62291	2.4869e-14	1.22435e-11
XLOC_091566	XLOC_091566	-	contig2602771:0-588	NIL1_F50	NIL1_M50	OK	29.6928	55.2729	0.896458	-3.62264	0.000291606	0.0116214
XLOC_092199	XLOC_092199	-	contig2617796:0-583	NIL1_F50	NIL1_M50	OK	43.1806	11.3373	-1.92931	6.79335	1.09557e-11	3.42771e-09
XLOC_092459	XLOC_092459	-	contig26234:1-3328	NIL1_F50	NIL1_M50	OK	9.04312	3.94558	-1.19658	4.96889	6.73375e-07	6.87985e-05
XLOC_092619	XLOC_092619	-	contig2628032:33-581	NIL1_F50	NIL1_M50	OK	39.2575	76.1656	0.956171	-3.90641	9.36784e-05	0.00459758
XLOC_092684	XLOC_092684	-	contig262850:0-1764	NIL1_F50	NIL1_M50	OK	21.4771	34.7506	0.694236	-3.21518	0.00130365	0.038131
XLOC_092689	XLOC_092689	-	contig262859:4-1447	NIL1_F50	NIL1_M50	OK	36.7584	4.76752	-2.94676	11.7068	0	0
XLOC_092779	XLOC_092779	-	contig263219:4-1749	NIL1_F50	NIL1_M50	OK	50.561	10.1006	-2.32358	10.5547	0	0
XLOC_092798	XLOC_092798	-	contig26329:1153-1839	NIL1_F50	NIL1_M50	OK	5.50508	2.05065	-1.42468	3.02126	0.00251725	0.0631347
XLOC_092893	XLOC_092893	-	contig2634221:10-434	NIL1_F50	NIL1_M50	OK	2.14802	0	-1.79769e+308	-1.79769e+308	0.00392352	0.0881345
XLOC_093037	XLOC_093037	-	contig263719:333-1183	NIL1_F50	NIL1_M50	OK	12.0355	3.5712	-1.75282	3.48996	0.000483087	0.0174348
XLOC_093065	XLOC_093065	-	contig263808:0-499	NIL1_F50	NIL1_M50	OK	19.2216	1.92061	-3.32309	6.00611	1.90024e-09	3.74561e-07
XLOC_093882	XLOC_093882	-	contig26562:911-3389	NIL1_F50	NIL1_M50	OK	117.242	69.364	-0.757233	3.68711	0.000226811	0.00948358
XLOC_094242	XLOC_094242	-	contig2664898:1-576	NIL1_F50	NIL1_M50	OK	55.9354	27.5023	-1.02421	4.13133	3.60668e-05	0.0020758
XLOC_094495	XLOC_094495	-	contig2670917:0-578	NIL1_F50	NIL1_M50	OK	7.77727	17.064	1.13362	-3.37522	0.000737568	0.0244145
XLOC_094572	XLOC_094572	-	contig2671871:0-577	NIL1_F50	NIL1_M50	OK	5.64876	13.9561	1.30489	-3.56615	0.000362261	0.0138439
XLOC_094662	XLOC_094662	-	contig267348:106-1182	NIL1_F50	NIL1_M50	OK	2.085	0.212321	-3.29573	3.54322	0.000395278	0.0148507
XLOC_094690	XLOC_094690	-	contig267475:20-1612	NIL1_F50	NIL1_M50	OK	2.34063	0.297875	-2.97412	4.63659	3.542e-06	0.000289195
XLOC_094870	XLOC_094870	-	contig2678508:0-575	NIL1_F50	NIL1_M50	OK	65.6759	29.6284	-1.14838	4.73964	2.14096e-06	0.000187609
XLOC_094977	XLOC_094977	-	contig2681778:0-574	NIL1_F50	NIL1_M50	OK	150.524	7.57263	-4.31305	14.7439	0	0
XLOC_095057	XLOC_095057	-	contig2683922:2-567	NIL1_F50	NIL1_M50	OK	24.4355	12.9229	-0.91905	2.96216	0.00305488	0.0730842
XLOC_095144	XLOC_095144	-	contig268477:118-1750	NIL1_F50	NIL1_M50	OK	10.1669	1.00976	-3.33179	4.69458	2.6715e-06	0.000226863
XLOC_095260	XLOC_095260	-	contig268802:165-1687	NIL1_F50	NIL1_M50	OK	7.41792	3.08998	-1.26342	4.26944	1.95967e-05	0.00124318
XLOC_095506	XLOC_095506	-	contig269313:4-1636	NIL1_F50	NIL1_M50	OK	13.7807	7.04169	-0.968658	3.59039	0.000330178	0.0128488
XLOC_095660	XLOC_095660	-	contig26972:2484-3369	NIL1_F50	NIL1_M50	OK	4.935	0.814451	-2.59915	4.56463	5.0037e-06	0.000388803
XLOC_095826	XLOC_095826	-	contig270143:27-1748	NIL1_F50	NIL1_M50	OK	11.7382	0.331052	-5.14801	4.35405	1.33647e-05	0.000899547
XLOC_095871	XLOC_095871	-	contig270269:1-989	NIL1_F50	NIL1_M50	OK	13.3493	25.7075	0.945426	-3.76006	0.00016987	0.0074951
XLOC_096179	XLOC_096179	-	contig2709463:0-563	NIL1_F50	NIL1_M50	OK	59.8891	18.3694	-1.70499	5.17106	2.32775e-07	2.71487e-05
XLOC_096357	XLOC_096357	-	contig271341:11-1742	NIL1_F50	NIL1_M50	OK	81.2818	35.934	-1.17758	5.30254	1.14205e-07	1.44978e-05
XLOC_096614	XLOC_096614	-	contig271920:3-1739	NIL1_F50	NIL1_M50	OK	84.7541	14.0319	-2.59457	6.98767	2.79488e-12	9.76065e-10
XLOC_096658	XLOC_096658	-	contig272123:0-1743	NIL1_F50	NIL1_M50	OK	4.36596	8.50791	0.962504	-3.13221	0.00173495	0.0475502
XLOC_096723	XLOC_096723	-	contig2722589:0-569	NIL1_F50	NIL1_M50	OK	30.7838	9.42606	-1.70744	5.63893	1.7111e-08	2.68914e-06
XLOC_097561	XLOC_097561	-	contig2742701:4-563	NIL1_F50	NIL1_M50	OK	13.39	4.30874	-1.63582	4.14706	3.36775e-05	0.00195992
XLOC_097675	XLOC_097675	-	contig274590:2-1738	NIL1_F50	NIL1_M50	OK	149.155	43.7224	-1.77037	4.86325	1.15476e-06	0.000109949
XLOC_099023	XLOC_099023	-	contig277844:0-1735	NIL1_F50	NIL1_M50	OK	56.672	18.7433	-1.59626	5.84221	5.1514e-09	9.17885e-07
XLOC_099243	XLOC_099243	-	contig278312:0-1734	NIL1_F50	NIL1_M50	OK	39.053	19.2509	-1.02051	4.27457	1.91507e-05	0.00121903
XLOC_099276	XLOC_099276	-	contig278474:434-1721	NIL1_F50	NIL1_M50	OK	64.9081	5.29684	-3.6152	14.0657	0	0
XLOC_099598	XLOC_099598	-	contig279254:5-1114	NIL1_F50	NIL1_M50	OK	13.125	0.627151	-4.38736	8.21003	2.22045e-16	1.44649e-13
XLOC_099744	XLOC_099744	-	contig279565:90-1718	NIL1_F50	NIL1_M50	OK	23.7225	6.9332	-1.77466	5.46204	4.70699e-08	6.6162e-06
XLOC_100222	XLOC_100222	-	contig280878:31-957	NIL1_F50	NIL1_M50	OK	147.378	61.6776	-1.2567	5.61758	1.93652e-08	3.00366e-06
XLOC_100493	XLOC_100493	-	contig2815070:3-556	NIL1_F50	NIL1_M50	OK	40.8603	14.9358	-1.45193	5.24483	1.56425e-07	1.91423e-05
XLOC_100509	XLOC_100509	-	contig2815270:3-550	NIL1_F50	NIL1_M50	OK	84.5487	27.7239	-1.60865	6.6217	3.55083e-11	1.00982e-08
XLOC_100523	XLOC_100523	-	contig2815399:2-555	NIL1_F50	NIL1_M50	OK	13.1191	30.993	1.24027	-4.16773	3.07641e-05	0.00181649
XLOC_100634	XLOC_100634	-	contig281714:242-1721	NIL1_F50	NIL1_M50	OK	24.1177	8.68162	-1.47405	5.08178	3.73916e-07	4.11525e-05
XLOC_100771	XLOC_100771	-	contig2821670:1-503	NIL1_F50	NIL1_M50	OK	54.4651	18.5698	-1.55238	5.72506	1.03398e-08	1.71216e-06
XLOC_100941	XLOC_100941	-	contig2824886:100-551	NIL1_F50	NIL1_M50	OK	9.63186	0.838877	-3.52128	3.9631	7.39843e-05	0.00378078
XLOC_101051	XLOC_101051	-	contig2828597:3-546	NIL1_F50	NIL1_M50	OK	15.5002	4.79637	-1.69227	3.56729	0.00036069	0.0137972
XLOC_101161	XLOC_101161	-	contig2829748:1-554	NIL1_F50	NIL1_M50	OK	99.9257	52.0382	-0.941284	4.16229	3.15065e-05	0.001853
XLOC_101195	XLOC_101195	-	contig2830297:1-552	NIL1_F50	NIL1_M50	OK	179.738	98.4427	-0.868541	4.10404	4.06005e-05	0.00229163
XLOC_101462	XLOC_101462	-	contig283677:38-1719	NIL1_F50	NIL1_M50	OK	66.6717	9.50245	-2.8107	12.5897	0	0
XLOC_101536	XLOC_101536	-	contig283945:640-1707	NIL1_F50	NIL1_M50	OK	37.7336	23.1725	-0.703435	3.08777	0.00201668	0.0533636
XLOC_102018	XLOC_102018	-	contig285046:712-1605	NIL1_F50	NIL1_M50	OK	11.1325	20.6784	0.893355	-3.08735	0.00201947	0.0534201
XLOC_102290	XLOC_102290	-	contig285800:120-1564	NIL1_F50	NIL1_M50	OK	13.8592	29.8069	1.1048	-4.31751	1.57801e-05	0.00103517
XLOC_102674	XLOC_102674	-	contig2869531:0-546	NIL1_F50	NIL1_M50	OK	15.7791	7.03622	-1.16514	3.3581	0.000784815	0.0256384
XLOC_102766	XLOC_102766	-	contig2870879:0-548	NIL1_F50	NIL1_M50	OK	34.9151	12.5304	-1.47842	5.12282	3.00992e-07	3.40325e-05
XLOC_103370	XLOC_103370	-	contig2885086:3-545	NIL1_F50	NIL1_M50	OK	15.3203	46.3853	1.59823	-5.54843	2.88245e-08	4.28056e-06
XLOC_103778	XLOC_103778	-	contig289759:407-1628	NIL1_F50	NIL1_M50	OK	7.37262	3.18903	-1.20906	3.8352	0.000125462	0.00585002
XLOC_103817	XLOC_103817	-	contig289809:584-1679	NIL1_F50	NIL1_M50	OK	79.4698	32.6415	-1.2837	6.05474	1.40645e-09	2.85517e-07
XLOC_103862	XLOC_103862	-	contig2898977:2-544	NIL1_F50	NIL1_M50	OK	16.7225	2.46675	-2.76111	5.823	5.78021e-09	1.01818e-06
XLOC_104236	XLOC_104236	-	contig290668:416-1638	NIL1_F50	NIL1_M50	OK	14.5659	1.9262	-2.91876	8.7456	0	0
XLOC_104614	XLOC_104614	-	contig29187:75-1434	NIL1_F50	NIL1_M50	OK	36.552	14.8862	-1.29598	5.44452	5.19455e-08	7.22102e-06
XLOC_105036	XLOC_105036	-	contig2927754:0-540	NIL1_F50	NIL1_M50	OK	28.0106	48.2644	0.784984	-2.92657	0.00342724	0.0796665
XLOC_105338	XLOC_105338	-	contig2935017:11-473	NIL1_F50	NIL1_M50	OK	20.9387	2.8856	-2.85923	5.74841	9.00869e-09	1.51526e-06
XLOC_105352	XLOC_105352	-	contig2935135:0-537	NIL1_F50	NIL1_M50	OK	39.9518	13.4942	-1.56592	5.4873	4.08131e-08	5.82894e-06
XLOC_105359	XLOC_105359	-	contig293529:1-1288	NIL1_F50	NIL1_M50	OK	28.2991	11.3948	-1.31238	5.55493	2.77716e-08	4.14031e-06
XLOC_105435	XLOC_105435	-	contig293790:16-859	NIL1_F50	NIL1_M50	OK	2.3856	0.482907	-2.30454	3.04483	0.00232809	0.0595334
XLOC_105733	XLOC_105733	-	contig29462:53-1635	NIL1_F50	NIL1_M50	OK	22.8729	10.8953	-1.06993	2.94589	0.00322023	0.076033
XLOC_106354	XLOC_106354	-	contig29639:1294-3297	NIL1_F50	NIL1_M50	OK	105.57	163.725	0.633072	-3.0479	0.00230445	0.0590731
XLOC_106535	XLOC_106535	-	contig296763:69-1689	NIL1_F50	NIL1_M50	OK	94.0633	153.676	0.708187	-3.39509	0.000686055	0.0230584
XLOC_107261	XLOC_107261	-	contig298649:501-1347	NIL1_F50	NIL1_M50	OK	343.122	28.6928	-3.57996	16.5976	0	0
XLOC_107420	XLOC_107420	-	contig298911:0-1673	NIL1_F50	NIL1_M50	OK	31.6126	14.1538	-1.15931	5.26807	1.37867e-07	1.71212e-05
XLOC_108162	XLOC_108162	-	contig3008755:0-530	NIL1_F50	NIL1_M50	OK	45.262	3.02343	-3.90404	9.21898	0	0
XLOC_108264	XLOC_108264	-	contig30101:675-2098	NIL1_F50	NIL1_M50	OK	9.90983	0.209554	-5.56347	7.24432	4.34541e-13	1.75158e-10
XLOC_108752	XLOC_108752	-	contig3024447:0-525	NIL1_F50	NIL1_M50	OK	115.61	196.595	0.765963	-3.32049	0.000898596	0.0285252
XLOC_108845	XLOC_108845	-	contig3025502:4-518	NIL1_F50	NIL1_M50	OK	339.854	202.54	-0.746703	3.58975	0.000331	0.0128744
XLOC_108990	XLOC_108990	-	contig302890:1-1679	NIL1_F50	NIL1_M50	OK	10.4022	3.88615	-1.42048	3.04781	0.00230516	0.0590874
XLOC_109019	XLOC_109019	-	contig302989:255-1626	NIL1_F50	NIL1_M50	OK	4.12679	1.9044	-1.11569	3.11309	0.00185139	0.0499882
XLOC_109030	XLOC_109030	-	contig30308:24-2523	NIL1_F50	NIL1_M50	OK	18.4197	29.5839	0.683562	-3.22019	0.00128106	0.0376201
XLOC_109098	XLOC_109098	-	contig30330:2073-3270	NIL1_F50	NIL1_M50	OK	12.099	2.45415	-2.30159	7.13119	9.94982e-13	3.77176e-10
XLOC_109303	XLOC_109303	-	contig303900:6-1672	NIL1_F50	NIL1_M50	OK	47.8694	23.6353	-1.01816	4.50056	6.77751e-06	0.0005042
XLOC_109385	XLOC_109385	-	contig3040690:0-499	NIL1_F50	NIL1_M50	OK	9.53256	20.8683	1.13038	-3.30004	0.0009667	0.0302105
XLOC_109447	XLOC_109447	-	contig3041591:0-520	NIL1_F50	NIL1_M50	OK	9.17898	31.8875	1.79658	-5.30458	1.12935e-07	1.43538e-05
XLOC_109518	XLOC_109518	-	contig30433:793-1846	NIL1_F50	NIL1_M50	OK	4.02981	0.102259	-5.30041	2.86066	0.00422759	0.0931645
XLOC_109710	XLOC_109710	-	contig30493:0-1962	NIL1_F50	NIL1_M50	OK	33.3755	7.3094	-2.19096	7.47331	7.81597e-14	3.55445e-11
XLOC_109844	XLOC_109844	-	contig30538:0-3285	NIL1_F50	NIL1_M50	OK	82.6736	35.0098	-1.23967	5.8042	6.4674e-09	1.12636e-06
XLOC_110019	XLOC_110019	-	contig3057986:1-515	NIL1_F50	NIL1_M50	OK	22.6187	41.8886	0.889044	-3.00699	0.00263848	0.0654403
XLOC_110794	XLOC_110794	-	contig3081249:0-519	NIL1_F50	NIL1_M50	OK	36.1652	1.444	-4.64646	7.79628	6.43929e-15	3.46617e-12
XLOC_110811	XLOC_110811	-	contig3081593:1-518	NIL1_F50	NIL1_M50	OK	10.1846	0.541887	-4.23225	4.40066	1.07922e-05	0.000750409
XLOC_110931	XLOC_110931	-	contig30841:127-3262	NIL1_F50	NIL1_M50	OK	187.161	114.18	-0.712971	3.07419	0.00211078	0.0552326
XLOC_110964	XLOC_110964	-	contig308523:0-1659	NIL1_F50	NIL1_M50	OK	5.47624	2.22338	-1.30043	3.82961	0.000128347	0.00595952
XLOC_111523	XLOC_111523	-	contig310000:318-1122	NIL1_F50	NIL1_M50	OK	65.523	14.2683	-2.19919	9.11886	0	0
XLOC_111551	XLOC_111551	-	contig310086:8-1613	NIL1_F50	NIL1_M50	OK	9.52472	0.271194	-5.13428	8.06015	6.66134e-16	4.11241e-13
XLOC_111669	XLOC_111669	-	contig310567:0-1655	NIL1_F50	NIL1_M50	OK	4.19446	7.65238	0.867422	-2.86685	0.00414584	0.0918348
XLOC_111862	XLOC_111862	-	contig3110223:1-512	NIL1_F50	NIL1_M50	OK	29.9612	8.90908	-1.74975	5.39566	6.82715e-08	9.19933e-06
XLOC_111914	XLOC_111914	-	contig3112351:0-514	NIL1_F50	NIL1_M50	OK	35.5344	20.0201	-0.82777	2.9934	0.00275892	0.0677112
XLOC_111925	XLOC_111925	-	contig311319:0-996	NIL1_F50	NIL1_M50	OK	11.1335	27.5326	1.30623	-5.03353	4.81535e-07	5.1328e-05
XLOC_111939	XLOC_111939	-	contig311390:37-944	NIL1_F50	NIL1_M50	OK	6.77234	2.4742	-1.45269	3.86421	0.000111449	0.00530581
XLOC_111952	XLOC_111952	-	contig311407:2-958	NIL1_F50	NIL1_M50	OK	3.0783	0.0511515	-5.91121	3.03793	0.00238207	0.0605684
XLOC_112167	XLOC_112167	-	contig311888:631-1655	NIL1_F50	NIL1_M50	OK	63.1218	26.8706	-1.23211	4.91009	9.10355e-07	8.94392e-05
XLOC_112178	XLOC_112178	-	contig311934:4-735	NIL1_F50	NIL1_M50	OK	5.52501	1.71536	-1.68746	3.50844	0.000450751	0.0164998
XLOC_112365	XLOC_112365	-	contig312396:767-1460	NIL1_F50	NIL1_M50	OK	62.2501	36.0709	-0.787242	3.34555	0.000821206	0.0265719
XLOC_112646	XLOC_112646	-	contig3131702:0-512	NIL1_F50	NIL1_M50	OK	15.084	32.4064	1.10326	-3.66405	0.000248262	0.0102008
XLOC_113113	XLOC_113113	-	contig31445:654-3254	NIL1_F50	NIL1_M50	OK	329.659	132.604	-1.31385	6.26678	3.68592e-10	8.51355e-08
XLOC_113124	XLOC_113124	-	contig314492:1-1648	NIL1_F50	NIL1_M50	OK	39.8484	0.434475	-6.51911	6.40024	1.55132e-10	3.88033e-08
XLOC_113308	XLOC_113308	-	contig3149463:1-506	NIL1_F50	NIL1_M50	OK	54.3318	28.1074	-0.950847	2.93962	0.00328617	0.0772002
XLOC_113382	XLOC_113382	-	contig315118:369-1559	NIL1_F50	NIL1_M50	OK	53.1697	0.447185	-6.89359	8.04093	8.88178e-16	5.39633e-13
XLOC_113546	XLOC_113546	-	contig315737:1-1637	NIL1_F50	NIL1_M50	OK	18.7228	2.36239	-2.98648	10.4097	0	0
XLOC_113707	XLOC_113707	-	contig31612:14-1881	NIL1_F50	NIL1_M50	OK	771.514	437.99	-0.816795	3.66053	0.000251697	0.0103155
XLOC_114364	XLOC_114364	-	contig317917:0-1646	NIL1_F50	NIL1_M50	OK	32.4711	16.094	-1.01263	4.46765	7.90817e-06	0.000575398
XLOC_114515	XLOC_114515	-	contig318367:396-1562	NIL1_F50	NIL1_M50	OK	33.0053	19.0908	-0.789818	3.30316	0.000956009	0.0299499
XLOC_114660	XLOC_114660	-	contig3187532:9-505	NIL1_F50	NIL1_M50	OK	13.4801	1.38662	-3.28119	5.06408	4.10372e-07	4.46284e-05
XLOC_114668	XLOC_114668	-	contig318768:219-1177	NIL1_F50	NIL1_M50	OK	3.91968	7.61622	0.958338	-2.85036	0.00436695	0.0954096
XLOC_114694	XLOC_114694	-	contig318867:1-1323	NIL1_F50	NIL1_M50	OK	30.3531	8.99775	-1.75421	6.64659	2.9996e-11	8.65194e-09
XLOC_115105	XLOC_115105	-	contig3200903:2-469	NIL1_F50	NIL1_M50	OK	71.8853	32.7975	-1.13211	4.44158	8.93022e-06	0.000638642
XLOC_115119	XLOC_115119	-	contig3201012:0-492	NIL1_F50	NIL1_M50	OK	23.7558	8.01305	-1.56786	4.56174	5.0732e-06	0.000393448
XLOC_115649	XLOC_115649	-	contig321570:258-1640	NIL1_F50	NIL1_M50	OK	4.27655	1.24266	-1.78302	4.59255	4.37855e-06	0.000346796
XLOC_115877	XLOC_115877	-	contig32211:2342-3241	NIL1_F50	NIL1_M50	OK	7.87726	1.69822	-2.21367	5.3432	9.13185e-08	1.18949e-05
XLOC_115948	XLOC_115948	-	contig322549:0-1643	NIL1_F50	NIL1_M50	OK	6.52065	1.0499	-2.63476	3.31113	0.000929205	0.0292881
XLOC_116049	XLOC_116049	-	contig3228866:2-500	NIL1_F50	NIL1_M50	OK	20.0864	35.3865	0.816981	-2.8754	0.00403522	0.089999
XLOC_117070	XLOC_117070	-	contig3257060:0-460	NIL1_F50	NIL1_M50	OK	102.881	180.998	0.814988	-3.68152	0.000231848	0.00965273
XLOC_117226	XLOC_117226	-	contig32630:754-3231	NIL1_F50	NIL1_M50	OK	56.077	18.6101	-1.59132	7.69644	1.39888e-14	7.1596e-12
XLOC_117568	XLOC_117568	-	contig327342:1-1563	NIL1_F50	NIL1_M50	OK	86.8493	44.1714	-0.9754	4.65321	3.26811e-06	0.000269781
XLOC_117580	XLOC_117580	-	contig3273594:0-493	NIL1_F50	NIL1_M50	OK	35.7713	70.1847	0.972356	-3.83315	0.000126515	0.00589034
XLOC_117728	XLOC_117728	-	contig3275520:20-488	NIL1_F50	NIL1_M50	OK	88.3686	13.9995	-2.65816	9.12859	0	0
XLOC_117735	XLOC_117735	-	contig3275591:4-496	NIL1_F50	NIL1_M50	OK	18.9773	7.19386	-1.39943	3.89516	9.81346e-05	0.00477798
XLOC_118282	XLOC_118282	-	contig3293206:1-495	NIL1_F50	NIL1_M50	OK	8.11946	0.901305	-3.1713	3.964	7.37058e-05	0.00376894
XLOC_118739	XLOC_118739	-	contig330529:460-1622	NIL1_F50	NIL1_M50	OK	129.583	78.1708	-0.729179	3.49663	0.00047118	0.0170925
XLOC_118815	XLOC_118815	-	contig330823:2-1040	NIL1_F50	NIL1_M50	OK	22.5923	13.71	-0.720607	2.91349	0.00357409	0.0822079
XLOC_119008	XLOC_119008	-	contig33125:2627-3210	NIL1_F50	NIL1_M50	OK	29.1567	10.9048	-1.41887	4.83375	1.33986e-06	0.000125146
XLOC_119129	XLOC_119129	-	contig331689:2-1624	NIL1_F50	NIL1_M50	OK	636.431	406.976	-0.64506	3.09228	0.00198626	0.0527525
XLOC_119484	XLOC_119484	-	contig3328438:0-491	NIL1_F50	NIL1_M50	OK	24.7444	12.2315	-1.0165	3.22044	0.00127995	0.0375939
XLOC_119699	XLOC_119699	-	contig3333303:1-489	NIL1_F50	NIL1_M50	OK	84.1128	17.1174	-2.29686	8.37762	0	0
XLOC_119716	XLOC_119716	-	contig333410:0-1581	NIL1_F50	NIL1_M50	OK	109.868	53.0865	-1.04936	4.69851	2.62067e-06	0.000223133
XLOC_119869	XLOC_119869	-	contig333987:10-1215	NIL1_F50	NIL1_M50	OK	2.7458	0.859793	-1.67516	3.41874	0.000629124	0.0215324
XLOC_120268	XLOC_120268	-	contig335119:70-1611	NIL1_F50	NIL1_M50	OK	4.74408	8.5574	0.851044	-3.03508	0.00240469	0.0609957
XLOC_120384	XLOC_120384	-	contig335756:0-1619	NIL1_F50	NIL1_M50	OK	11.77	22.7471	0.950564	-3.92631	8.62593e-05	0.00429298
XLOC_120577	XLOC_120577	-	contig336176:0-1614	NIL1_F50	NIL1_M50	OK	231.061	108.013	-1.09707	3.24637	0.00116888	0.0350366
XLOC_120596	XLOC_120596	-	contig336235:36-1435	NIL1_F50	NIL1_M50	OK	1.87096	0.40127	-2.22114	3.59759	0.000321178	0.0125685
XLOC_120693	XLOC_120693	-	contig336769:0-1616	NIL1_F50	NIL1_M50	OK	120.426	234.155	0.959311	-4.60093	4.20614e-06	0.000335076
XLOC_121263	XLOC_121263	-	contig33842:70-3174	NIL1_F50	NIL1_M50	OK	16.6304	7.61929	-1.12609	2.94653	0.00321359	0.075919
XLOC_121281	XLOC_121281	-	contig338485:0-1612	NIL1_F50	NIL1_M50	OK	16.6674	10.2929	-0.695387	2.94505	0.00322907	0.0761929
XLOC_121661	XLOC_121661	-	contig339574:7-1598	NIL1_F50	NIL1_M50	OK	126.558	61.5861	-1.03912	3.20219	0.00136387	0.0394963
XLOC_121687	XLOC_121687	-	contig339606:10-1459	NIL1_F50	NIL1_M50	OK	128.798	78.9195	-0.706654	3.2981	0.000973427	0.0303718
XLOC_121752	XLOC_121752	-	contig339676:32-1090	NIL1_F50	NIL1_M50	OK	15.4602	6.15265	-1.32928	4.09341	4.25079e-05	0.00238134
XLOC_122045	XLOC_122045	-	contig3406297:1-470	NIL1_F50	NIL1_M50	OK	459.861	239.545	-0.940902	3.92461	8.68717e-05	0.00431801
XLOC_122069	XLOC_122069	-	contig3406491:18-481	NIL1_F50	NIL1_M50	OK	8.85952	2.71339	-1.70713	3.1512	0.00162599	0.0452344
XLOC_122181	XLOC_122181	-	contig34111:0-2159	NIL1_F50	NIL1_M50	OK	316.782	113.426	-1.48174	7.28814	3.14193e-13	1.29624e-10
XLOC_122292	XLOC_122292	-	contig341445:156-1608	NIL1_F50	NIL1_M50	OK	325.81	211.621	-0.622548	3.06208	0.00219804	0.0569719
XLOC_122792	XLOC_122792	-	contig342745:0-1507	NIL1_F50	NIL1_M50	OK	4.42388	11.3782	1.36289	-4.66968	3.01676e-06	0.000251882
XLOC_123130	XLOC_123130	-	contig343845:2-1526	NIL1_F50	NIL1_M50	OK	25.2689	0.837448	-4.91522	6.51032	7.49925e-11	1.99802e-08
XLOC_123268	XLOC_123268	-	contig3442522:0-480	NIL1_F50	NIL1_M50	OK	283.482	658.929	1.21687	-4.68897	2.74585e-06	0.000232237
XLOC_123272	XLOC_123272	-	contig344257:36-1581	NIL1_F50	NIL1_M50	OK	4.59733	2.13538	-1.10631	3.34887	0.000811423	0.0263218
XLOC_123458	XLOC_123458	-	contig344828:111-1258	NIL1_F50	NIL1_M50	OK	3.03172	1.19109	-1.34785	3.00108	0.00269024	0.0664173
XLOC_123788	XLOC_123788	-	contig34552:16-2950	NIL1_F50	NIL1_M50	OK	31.4472	0.727441	-5.43396	14.643	0	0
XLOC_123818	XLOC_123818	-	contig345749:633-1585	NIL1_F50	NIL1_M50	OK	5.10418	1.84567	-1.46754	3.6157	0.000299542	0.011878
XLOC_124087	XLOC_124087	-	contig34647:1204-3183	NIL1_F50	NIL1_M50	OK	5.62429	16.8534	1.5833	-3.43801	0.000586011	0.0203563
XLOC_124317	XLOC_124317	-	contig347066:0-1596	NIL1_F50	NIL1_M50	OK	94.5006	55.6284	-0.764501	3.74751	0.000178601	0.00780783
XLOC_124489	XLOC_124489	-	contig347686:680-1570	NIL1_F50	NIL1_M50	OK	189.181	71.8988	-1.39573	2.97444	0.00293521	0.0709355
XLOC_124547	XLOC_124547	-	contig347759:35-1596	NIL1_F50	NIL1_M50	OK	10.4811	4.80839	-1.12416	3.77564	0.000159597	0.00712401
XLOC_124698	XLOC_124698	-	contig348358:200-1516	NIL1_F50	NIL1_M50	OK	21.1618	9.06375	-1.22328	4.18151	2.89577e-05	0.00172686
XLOC_124712	XLOC_124712	-	contig348393:639-1515	NIL1_F50	NIL1_M50	OK	142.918	93.224	-0.616417	3.00467	0.00265868	0.0658229
XLOC_125184	XLOC_125184	-	contig349509:17-1591	NIL1_F50	NIL1_M50	OK	5.2918	1.79501	-1.55977	3.29381	0.000988378	0.0307365
XLOC_125224	XLOC_125224	-	contig34960:1433-2640	NIL1_F50	NIL1_M50	OK	156.829	97.8938	-0.6799	3.33941	0.00083957	0.02704
XLOC_125296	XLOC_125296	-	contig34997:79-3157	NIL1_F50	NIL1_M50	OK	146.098	5.38498	-4.76185	8.77713	0	0
XLOC_126260	XLOC_126260	-	contig352424:406-1527	NIL1_F50	NIL1_M50	OK	13.9765	6.90929	-1.01639	2.97608	0.00291954	0.0706506
XLOC_126525	XLOC_126525	-	contig353125:538-1554	NIL1_F50	NIL1_M50	OK	1.68983	0.161424	-3.38795	3.09056	0.0019978	0.0529823
XLOC_126617	XLOC_126617	-	contig353261:600-1539	NIL1_F50	NIL1_M50	OK	2.13762	0.509206	-2.06968	2.96242	0.00305232	0.0730384
XLOC_126756	XLOC_126756	-	contig3537842:3-467	NIL1_F50	NIL1_M50	OK	81.7739	139.029	0.76567	-3.37219	0.000745726	0.0246318
XLOC_127010	XLOC_127010	-	contig354431:618-1560	NIL1_F50	NIL1_M50	OK	5.27779	1.01944	-2.37216	4.60537	4.11738e-06	0.000328989
XLOC_127420	XLOC_127420	-	contig3554626:15-464	NIL1_F50	NIL1_M50	OK	897.732	559.508	-0.682127	3.25564	0.00113137	0.0341526
XLOC_127471	XLOC_127471	-	contig355511:0-1565	NIL1_F50	NIL1_M50	OK	49.5945	1.88096	-4.72064	9.12551	0	0
XLOC_127576	XLOC_127576	-	contig3560158:3-462	NIL1_F50	NIL1_M50	OK	28.3065	10.6413	-1.41146	3.68075	0.000232551	0.00967633
XLOC_127600	XLOC_127600	-	contig3560449:3-446	NIL1_F50	NIL1_M50	OK	11.9793	26.8177	1.16264	-3.42766	0.000608808	0.0209787
XLOC_127846	XLOC_127846	-	contig356540:2-1581	NIL1_F50	NIL1_M50	OK	3.22537	1.11106	-1.53753	3.94895	7.84957e-05	0.00397103
XLOC_127878	XLOC_127878	-	contig35666:15-3108	NIL1_F50	NIL1_M50	OK	8.07955	1.79649	-2.16909	5.54194	2.99147e-08	4.42496e-06
XLOC_128231	XLOC_128231	-	contig357598:635-1573	NIL1_F50	NIL1_M50	OK	2.41613	0.52195	-2.21071	3.01173	0.00259762	0.0646677
XLOC_128401	XLOC_128401	-	contig357883:57-1576	NIL1_F50	NIL1_M50	OK	5.83806	3.19711	-0.868718	2.88468	0.00391815	0.0880449
XLOC_128464	XLOC_128464	-	contig35817:0-3155	NIL1_F50	NIL1_M50	OK	4.17688	0.670083	-2.64001	5.44122	5.29164e-08	7.33991e-06
XLOC_129211	XLOC_129211	-	contig360009:291-1369	NIL1_F50	NIL1_M50	OK	2.6622	0.160714	-4.05005	3.87044	0.000108638	0.00519482
XLOC_129557	XLOC_129557	-	contig360984:349-1576	NIL1_F50	NIL1_M50	OK	43.9179	11.4689	-1.93708	6.44001	1.19464e-10	3.05724e-08
XLOC_129910	XLOC_129910	-	contig3618946:2-452	NIL1_F50	NIL1_M50	OK	5.70067	0.864539	-2.72113	3.03283	0.00242271	0.0613399
XLOC_130263	XLOC_130263	-	contig3626473:2-453	NIL1_F50	NIL1_M50	OK	17.1751	3.85157	-2.1568	4.67216	2.98051e-06	0.000249265
XLOC_130331	XLOC_130331	-	contig362767:9-1565	NIL1_F50	NIL1_M50	OK	3.96985	1.57286	-1.33569	3.76347	0.000167569	0.00741275
XLOC_130760	XLOC_130760	-	contig3639273:0-453	NIL1_F50	NIL1_M50	OK	17.0656	1.45101	-3.55596	5.21942	1.79485e-07	2.16099e-05
XLOC_131298	XLOC_131298	-	contig3651836:0-450	NIL1_F50	NIL1_M50	OK	90.4951	38.3592	-1.23827	4.52764	5.96471e-06	0.000451952
XLOC_131399	XLOC_131399	-	contig365319:194-1564	NIL1_F50	NIL1_M50	OK	6.05699	11.6171	0.939581	-3.22312	0.00126804	0.037323
XLOC_132378	XLOC_132378	-	contig367649:0-1557	NIL1_F50	NIL1_M50	OK	11.0302	6.39274	-0.786956	2.95393	0.00313751	0.0745743
XLOC_132513	XLOC_132513	-	contig367853:330-1532	NIL1_F50	NIL1_M50	OK	46.5711	2.84491	-4.03298	6.70253	2.04841e-11	6.0951e-09
XLOC_132679	XLOC_132679	-	contig368241:118-1554	NIL1_F50	NIL1_M50	OK	13.6912	6.66603	-1.03835	4.02937	5.59264e-05	0.00299477
XLOC_132781	XLOC_132781	-	contig3684809:32-442	NIL1_F50	NIL1_M50	OK	11.1345	2.4647	-2.17556	2.88457	0.0039195	0.0880673
XLOC_134284	XLOC_134284	-	contig3715676:4-438	NIL1_F50	NIL1_M50	OK	12.203	3.62951	-1.74939	3.48984	0.000483315	0.0174407
XLOC_134455	XLOC_134455	-	contig371859:82-1553	NIL1_F50	NIL1_M50	OK	2.18381	0.597323	-1.87026	3.65247	0.000259735	0.0105832
XLOC_134901	XLOC_134901	-	contig372694:0-1557	NIL1_F50	NIL1_M50	OK	3.282	6.04737	0.881732	-2.92201	0.00347777	0.0805342
XLOC_135130	XLOC_135130	-	contig373103:3-1014	NIL1_F50	NIL1_M50	OK	42.6022	17.8907	-1.25172	4.2721	1.93643e-05	0.00123068
XLOC_135147	XLOC_135147	-	contig373142:78-1404	NIL1_F50	NIL1_M50	OK	40.8776	11.711	-1.80345	6.56312	5.26943e-11	1.44719e-08
XLOC_135295	XLOC_135295	-	contig3734713:0-435	NIL1_F50	NIL1_M50	OK	32.9476	57.0497	0.792043	-2.93371	0.00334937	0.078315
XLOC_135419	XLOC_135419	-	contig373721:371-1433	NIL1_F50	NIL1_M50	OK	22.272	7.9668	-1.48316	4.31374	1.60515e-05	0.00105022
XLOC_135729	XLOC_135729	-	contig37433:1004-3116	NIL1_F50	NIL1_M50	OK	93.2903	145.826	0.644446	-3.0143	0.00257576	0.0642509
XLOC_135749	XLOC_135749	-	contig3743644:0-434	NIL1_F50	NIL1_M50	OK	235.635	425.934	0.854076	-4.07152	4.67077e-05	0.00257708
XLOC_136399	XLOC_136399	-	contig3756257:0-431	NIL1_F50	NIL1_M50	OK	71.2069	39.4224	-0.853	3.32045	0.00089871	0.0285277
XLOC_136592	XLOC_136592	-	contig375903:546-1411	NIL1_F50	NIL1_M50	OK	10.3505	1.65302	-2.64653	6.31491	2.70322e-10	6.4222e-08
XLOC_136760	XLOC_136760	-	contig3762160:0-429	NIL1_F50	NIL1_M50	OK	371.197	247.108	-0.587044	2.83997	0.00451176	0.0977462
XLOC_137179	XLOC_137179	-	contig377005:7-1530	NIL1_F50	NIL1_M50	OK	2.2569	0.360796	-2.64509	4.35539	1.3283e-05	0.000894994
XLOC_137696	XLOC_137696	-	contig377914:0-1546	NIL1_F50	NIL1_M50	OK	93.3627	37.4492	-1.31791	6.06336	1.33311e-09	2.72202e-07
XLOC_138069	XLOC_138069	-	contig378539:97-1543	NIL1_F50	NIL1_M50	OK	37.3725	11.5666	-1.69201	6.97727	3.00959e-12	1.04512e-09
XLOC_138349	XLOC_138349	-	contig379084:329-989	NIL1_F50	NIL1_M50	OK	3.98428	0.332168	-3.58433	3.50295	0.000460132	0.0167747
XLOC_138372	XLOC_138372	-	contig379192:1-1542	NIL1_F50	NIL1_M50	OK	4.60827	1.25498	-1.87655	5.06699	4.0415e-07	4.40397e-05
XLOC_138537	XLOC_138537	-	contig3794106:2-422	NIL1_F50	NIL1_M50	OK	12.9597	5.25989	-1.30093	2.87173	0.00408235	0.0907834
XLOC_139075	XLOC_139075	-	contig380484:236-1036	NIL1_F50	NIL1_M50	OK	3.16871	0	-1.79769e+308	-1.79769e+308	6.14234e-06	0.000463471
XLOC_139285	XLOC_139285	-	contig38082:8-1243	NIL1_F50	NIL1_M50	OK	42.8234	24.7457	-0.791224	3.36938	0.000753384	0.0248317
XLOC_140289	XLOC_140289	-	contig382808:0-1349	NIL1_F50	NIL1_M50	OK	43.7208	78.6239	0.846646	-3.523	0.000426695	0.0157886
XLOC_140416	XLOC_140416	-	contig3829701:2-403	NIL1_F50	NIL1_M50	OK	3.73394	0	-1.79769e+308	-1.79769e+308	0.000965683	0.0301846
XLOC_140620	XLOC_140620	-	contig383378:304-1327	NIL1_F50	NIL1_M50	OK	3.0888	0.228183	-3.75878	3.93735	8.23861e-05	0.00413233
XLOC_140632	XLOC_140632	-	contig383405:966-1536	NIL1_F50	NIL1_M50	OK	6.21442	2.26096	-1.45869	2.86079	0.00422589	0.0931377
XLOC_140634	XLOC_140634	-	contig383406:5-1516	NIL1_F50	NIL1_M50	OK	31.2879	19.1988	-0.704589	3.0482	0.0023022	0.0590286
XLOC_141144	XLOC_141144	-	contig384351:0-1531	NIL1_F50	NIL1_M50	OK	24.5994	10.0489	-1.29158	4.59851	4.25527e-06	0.000338396
XLOC_141215	XLOC_141215	-	contig3845272:0-405	NIL1_F50	NIL1_M50	OK	232.46	127.452	-0.867028	3.70187	0.000214014	0.00904737
XLOC_141346	XLOC_141346	-	contig38469:20-1235	NIL1_F50	NIL1_M50	OK	18.1658	4.36558	-2.05698	4.74948	2.03944e-06	0.000179899
XLOC_141707	XLOC_141707	-	contig3854372:0-409	NIL1_F50	NIL1_M50	OK	357.386	188.618	-0.922018	2.88977	0.00385526	0.0869996
XLOC_141880	XLOC_141880	-	contig385654:111-1533	NIL1_F50	NIL1_M50	OK	41.359	0.913061	-5.50135	14.2028	0	0
XLOC_141888	XLOC_141888	-	contig385662:0-1534	NIL1_F50	NIL1_M50	OK	82.5058	4.23055	-4.28558	7.6191	2.55351e-14	1.25534e-11
XLOC_142080	XLOC_142080	-	contig385999:62-724	NIL1_F50	NIL1_M50	OK	6.55612	0.431735	-3.92462	4.39547	1.10532e-05	0.000765742
XLOC_142427	XLOC_142427	-	contig386684:533-1526	NIL1_F50	NIL1_M50	OK	5.27208	0.309698	-4.08944	4.5824	4.59659e-06	0.000361581
XLOC_142468	XLOC_142468	-	contig3867583:3-405	NIL1_F50	NIL1_M50	OK	72.6734	140.036	0.946299	-3.52681	0.000420595	0.0156096
XLOC_142900	XLOC_142900	-	contig3875634:2-392	NIL1_F50	NIL1_M50	OK	10.813	2.92976	-1.88391	3.09654	0.00195793	0.0521784
XLOC_142933	XLOC_142933	-	contig387603:0-1529	NIL1_F50	NIL1_M50	OK	263.599	40.0243	-2.71939	13.2402	0	0
XLOC_143038	XLOC_143038	-	contig3877288:0-402	NIL1_F50	NIL1_M50	OK	14.5236	4.5816	-1.66448	3.40001	0.000673822	0.0227333
XLOC_143099	XLOC_143099	-	contig387896:476-1501	NIL1_F50	NIL1_M50	OK	10.4598	2.9754	-1.8137	3.7182	0.000200647	0.00858649
XLOC_145314	XLOC_145314	-	contig392070:1-1168	NIL1_F50	NIL1_M50	OK	37.8919	1.59138	-4.57353	7.26414	3.75477e-13	1.53003e-10
XLOC_145488	XLOC_145488	-	contig392417:14-1523	NIL1_F50	NIL1_M50	OK	58.9606	21.0087	-1.48876	4.57306	4.80646e-06	0.000375654
XLOC_146619	XLOC_146619	-	contig39465:1582-2820	NIL1_F50	NIL1_M50	OK	29.2116	16.5344	-0.821071	3.58497	0.000337112	0.013065
XLOC_147012	XLOC_147012	-	contig39542:2405-3056	NIL1_F50	NIL1_M50	OK	8.97608	1.44295	-2.63707	4.9589	7.08921e-07	7.1964e-05
XLOC_147850	XLOC_147850	-	contig397025:292-1512	NIL1_F50	NIL1_M50	OK	1.102	0	-1.79769e+308	-1.79769e+308	4.14155e-05	0.00232992
XLOC_148565	XLOC_148565	-	contig398394:112-1449	NIL1_F50	NIL1_M50	OK	17.1757	6.09186	-1.49541	5.71826	1.07619e-08	1.77494e-06
XLOC_148793	XLOC_148793	-	contig3988334:0-376	NIL1_F50	NIL1_M50	OK	559.191	112.479	-2.31369	10.4248	0	0
XLOC_149199	XLOC_149199	-	contig399557:17-1500	NIL1_F50	NIL1_M50	OK	36.8799	7.79874	-2.24152	9.57213	0	0
XLOC_149324	XLOC_149324	-	contig3997647:1-376	NIL1_F50	NIL1_M50	OK	72.8535	153.889	1.07882	-4.33933	1.42915e-05	0.000952196
XLOC_149919	XLOC_149919	-	contig40099:240-2439	NIL1_F50	NIL1_M50	OK	1.2314	0.107109	-3.52315	3.05865	0.00222338	0.0574805
XLOC_150184	XLOC_150184	-	contig4014683:0-370	NIL1_F50	NIL1_M50	OK	15.9823	42.6208	1.41508	-3.19101	0.00141777	0.0406956
XLOC_150285	XLOC_150285	-	contig401683:123-1468	NIL1_F50	NIL1_M50	OK	65.7078	37.0661	-0.825962	3.69067	0.000223661	0.00937703
XLOC_150304	XLOC_150304	-	contig4017389:19-368	NIL1_F50	NIL1_M50	OK	4.97874	0	-1.79769e+308	-1.79769e+308	0.000573331	0.0200022
XLOC_150677	XLOC_150677	-	contig4024589:0-369	NIL1_F50	NIL1_M50	OK	88.8744	53.3571	-0.736088	2.83663	0.00455931	0.0985124
XLOC_150704	XLOC_150704	-	contig402538:3-1269	NIL1_F50	NIL1_M50	OK	5.12293	16.386	1.67742	-5.91138	3.39246e-09	6.31374e-07
XLOC_151986	XLOC_151986	-	contig4049290:0-364	NIL1_F50	NIL1_M50	OK	20.0464	8.57186	-1.22566	2.88953	0.00385816	0.0870478
XLOC_152660	XLOC_152660	-	contig40624:453-1094	NIL1_F50	NIL1_M50	OK	3.98419	10.6726	1.42156	-3.64599	0.000266365	0.010799
XLOC_152664	XLOC_152664	-	contig40626:0-2524	NIL1_F50	NIL1_M50	OK	13.1829	5.62145	-1.22965	3.08487	0.00203643	0.0537604
XLOC_153643	XLOC_153643	-	contig408180:8-1494	NIL1_F50	NIL1_M50	OK	23.265	45.6666	0.972978	-4.16802	3.07252e-05	0.00181454
XLOC_153889	XLOC_153889	-	contig408661:0-1011	NIL1_F50	NIL1_M50	OK	33.2542	15.5273	-1.09873	4.6458	3.38766e-06	0.00027831
XLOC_154348	XLOC_154348	-	contig4095554:0-352	NIL1_F50	NIL1_M50	OK	126.834	203.394	0.68134	-2.9315	0.00337332	0.0787363
XLOC_155274	XLOC_155274	-	contig41132:581-1678	NIL1_F50	NIL1_M50	OK	1.4937	0.23685	-2.65684	2.98825	0.00280577	0.0685731
XLOC_155368	XLOC_155368	-	contig411522:40-1415	NIL1_F50	NIL1_M50	OK	3.06723	0.599089	-2.3561	4.56907	4.89891e-06	0.000381856
XLOC_155387	XLOC_155387	-	contig411562:0-1358	NIL1_F50	NIL1_M50	OK	91.1352	49.4883	-0.880922	4.22917	2.34556e-05	0.00144637
XLOC_155433	XLOC_155433	-	contig411637:226-1493	NIL1_F50	NIL1_M50	OK	21.3954	2.61276	-3.03365	10.1062	0	0
XLOC_156117	XLOC_156117	-	contig4129171:0-345	NIL1_F50	NIL1_M50	OK	88.0216	34.1166	-1.36739	4.78566	1.70424e-06	0.000154146
XLOC_156216	XLOC_156216	-	contig413055:362-1480	NIL1_F50	NIL1_M50	OK	1.35666	0.199118	-2.76836	2.90989	0.00361557	0.0829238
XLOC_156467	XLOC_156467	-	contig413633:46-1491	NIL1_F50	NIL1_M50	OK	16.992	4.54783	-1.90161	6.53755	6.25342e-11	1.69198e-08
XLOC_156559	XLOC_156559	-	contig4137994:8-343	NIL1_F50	NIL1_M50	OK	70.1479	29.2713	-1.26091	4.14589	3.38503e-05	0.00196837
XLOC_156838	XLOC_156838	-	contig414307:0-1494	NIL1_F50	NIL1_M50	OK	10.0817	24.9935	1.30982	-4.76749	1.86539e-06	0.00016659
XLOC_157135	XLOC_157135	-	contig414910:0-964	NIL1_F50	NIL1_M50	OK	67.5825	31.7886	-1.08814	4.76322	1.90529e-06	0.000169633
XLOC_157257	XLOC_157257	-	contig415121:1-1489	NIL1_F50	NIL1_M50	OK	27.5768	3.47219	-2.98954	7.33456	2.22489e-13	9.41616e-11
XLOC_158065	XLOC_158065	-	contig4167777:0-275	NIL1_F50	NIL1_M50	OK	163.95	2.67584	-5.93712	6.66435	2.6583e-11	7.74428e-09
XLOC_158869	XLOC_158869	-	contig418341:75-1486	NIL1_F50	NIL1_M50	OK	34.5208	54.3221	0.654072	-3.05442	0.00225499	0.0581024
XLOC_158986	XLOC_158986	-	contig4185351:1-327	NIL1_F50	NIL1_M50	OK	172.423	56.3705	-1.61294	6.18761	6.10851e-10	1.34456e-07
XLOC_159029	XLOC_159029	-	contig418601:340-1451	NIL1_F50	NIL1_M50	OK	11.1358	5.57626	-0.997832	3.5015	0.00046265	0.0168469
XLOC_159062	XLOC_159062	-	contig418685:116-1480	NIL1_F50	NIL1_M50	OK	4.35987	0.0800815	-5.76667	4.58857	4.46302e-06	0.0003525
XLOC_159128	XLOC_159128	-	contig4188209:1-329	NIL1_F50	NIL1_M50	OK	41.8404	4.89329	-3.09602	5.65267	1.57974e-08	2.50314e-06
XLOC_159142	XLOC_159142	-	contig4188417:3-328	NIL1_F50	NIL1_M50	OK	40.6778	13.4671	-1.5948	4.12492	3.7087e-05	0.00212518
XLOC_160700	XLOC_160700	-	contig42210:1224-3025	NIL1_F50	NIL1_M50	OK	7.45387	2.97447	-1.32536	4.68216	2.83863e-06	0.000238954
XLOC_161202	XLOC_161202	-	contig4230758:0-319	NIL1_F50	NIL1_M50	OK	54.5443	101.468	0.895517	-3.1568	0.00159509	0.0445692
XLOC_161223	XLOC_161223	-	contig423111:21-1184	NIL1_F50	NIL1_M50	OK	31.2332	18.9814	-0.718492	3.13159	0.00173863	0.0476295
XLOC_162285	XLOC_162285	-	contig4251069:0-301	NIL1_F50	NIL1_M50	OK	42.606	4.27745	-3.31623	5.12367	2.99651e-07	3.38982e-05
XLOC_162507	XLOC_162507	-	contig425448:972-1463	NIL1_F50	NIL1_M50	OK	2.58228	0	-1.79769e+308	-1.79769e+308	0.000487313	0.0175591
XLOC_162808	XLOC_162808	-	contig4260323:0-311	NIL1_F50	NIL1_M50	OK	56.1886	2.54505	-4.46451	5.77142	7.86061e-09	1.34133e-06
XLOC_163387	XLOC_163387	-	contig4271118:0-310	NIL1_F50	NIL1_M50	OK	2238.35	1329.85	-0.751173	3.51866	0.000433727	0.0159981
XLOC_163461	XLOC_163461	-	contig427305:65-1388	NIL1_F50	NIL1_M50	OK	3.08775	0.596919	-2.37095	3.91543	9.02451e-05	0.00445669
XLOC_164187	XLOC_164187	-	contig42881:1706-2953	NIL1_F50	NIL1_M50	OK	7.71688	3.4929	-1.14359	3.72817	0.000192875	0.00831638
XLOC_164411	XLOC_164411	-	contig429306:28-1262	NIL1_F50	NIL1_M50	OK	5.09867	0.159218	-5.00104	4.1164	3.8483e-05	0.00219194
XLOC_165077	XLOC_165077	-	contig430728:232-1462	NIL1_F50	NIL1_M50	OK	10.2336	2.01424	-2.34501	5.70252	1.18049e-08	1.92844e-06
XLOC_165854	XLOC_165854	-	contig43234:1798-2998	NIL1_F50	NIL1_M50	OK	1.72461	0.361335	-2.25487	3.20171	0.00136616	0.0395482
XLOC_165985	XLOC_165985	-	contig432665:0-1458	NIL1_F50	NIL1_M50	OK	8.76624	3.30472	-1.40743	4.8332	1.34353e-06	0.000125445
XLOC_166464	XLOC_166464	-	contig43365:3-3004	NIL1_F50	NIL1_M50	OK	40.3348	25.6082	-0.655417	3.1167	0.00182888	0.0495182
XLOC_167865	XLOC_167865	-	contig4365944:1-290	NIL1_F50	NIL1_M50	OK	73.3887	10.4281	-2.81508	6.07694	1.22497e-09	2.52213e-07
XLOC_167900	XLOC_167900	-	contig436668:40-1068	NIL1_F50	NIL1_M50	OK	11.0917	0.361586	-4.939	5.05653	4.26949e-07	4.61932e-05
XLOC_167955	XLOC_167955	-	contig4368120:3-282	NIL1_F50	NIL1_M50	OK	73.5201	153.491	1.06195	-3.71156	0.00020599	0.00876935
XLOC_168001	XLOC_168001	-	contig436907:176-1448	NIL1_F50	NIL1_M50	OK	4.29032	0.166608	-4.68656	5.07223	3.93188e-07	4.29904e-05
XLOC_168509	XLOC_168509	-	contig438101:463-1450	NIL1_F50	NIL1_M50	OK	13.4382	4.71092	-1.51226	5.0508	4.39969e-07	4.74157e-05
XLOC_168938	XLOC_168938	-	contig439000:0-1463	NIL1_F50	NIL1_M50	OK	20.1398	12.1686	-0.726884	2.8659	0.00415828	0.0920358
XLOC_169258	XLOC_169258	-	contig439726:1-1458	NIL1_F50	NIL1_M50	OK	96.5169	53.6057	-0.848396	4.16227	3.15102e-05	0.0018532
XLOC_170554	XLOC_170554	-	contig442754:16-1403	NIL1_F50	NIL1_M50	OK	30.2356	12.8659	-1.23269	4.13449	3.55751e-05	0.00205199
XLOC_170560	XLOC_170560	-	contig442762:2-1447	NIL1_F50	NIL1_M50	OK	210.841	56.9844	-1.88752	4.64153	3.45835e-06	0.000283275
XLOC_170575	XLOC_170575	-	contig442807:0-1365	NIL1_F50	NIL1_M50	OK	97.7647	152.098	0.637619	-2.83816	0.00453744	0.0981627
XLOC_170637	XLOC_170637	-	contig442980:0-1455	NIL1_F50	NIL1_M50	OK	336.135	34.823	-3.27093	15.8752	0	0
XLOC_170928	XLOC_170928	-	contig443687:0-1002	NIL1_F50	NIL1_M50	OK	60.7118	35.5154	-0.773532	3.57936	0.000344436	0.0132918
XLOC_172972	XLOC_172972	-	contig448516:1-953	NIL1_F50	NIL1_M50	OK	2.75619	0	-1.79769e+308	-1.79769e+308	1.06184e-05	0.000740069
XLOC_173129	XLOC_173129	-	contig4489070:0-259	NIL1_F50	NIL1_M50	OK	71.6176	33.5346	-1.09466	2.94399	0.00324013	0.0763831
XLOC_174251	XLOC_174251	-	contig451519:1-1437	NIL1_F50	NIL1_M50	OK	6.02803	0.923387	-2.70668	6.59867	4.14868e-11	1.16397e-08
XLOC_174627	XLOC_174627	-	contig4523859:0-254	NIL1_F50	NIL1_M50	OK	21.4	0	-1.79769e+308	-1.79769e+308	4.19145e-05	0.00235351
XLOC_175196	XLOC_175196	-	contig453709:0-1441	NIL1_F50	NIL1_M50	OK	34.6633	62.0731	0.840557	-3.94196	8.08169e-05	0.00406728
XLOC_175521	XLOC_175521	-	contig454526:0-1438	NIL1_F50	NIL1_M50	OK	253.21	155.771	-0.70091	3.25452	0.00113585	0.0342591
XLOC_176422	XLOC_176422	-	contig456580:28-1433	NIL1_F50	NIL1_M50	OK	26.2766	15.8971	-0.725011	3.18046	0.00147044	0.0418578
XLOC_176624	XLOC_176624	-	contig457114:0-1427	NIL1_F50	NIL1_M50	OK	43.466	21.0326	-1.04726	3.52029	0.000431082	0.015919
XLOC_176906	XLOC_176906	-	contig457818:3-1342	NIL1_F50	NIL1_M50	OK	37.9655	19.9928	-0.925206	4.06792	4.74353e-05	0.00261048
XLOC_177337	XLOC_177337	-	contig45878:855-2966	NIL1_F50	NIL1_M50	OK	109.98	52.4342	-1.06866	4.63361	3.5935e-06	0.00029278
XLOC_177595	XLOC_177595	-	contig45942:1992-2949	NIL1_F50	NIL1_M50	OK	4.70437	0.506758	-3.21463	4.85526	1.20229e-06	0.000113902
XLOC_177705	XLOC_177705	-	contig45971:114-2111	NIL1_F50	NIL1_M50	OK	61.6416	2.75051	-4.48614	11.5861	0	0
XLOC_178287	XLOC_178287	-	contig461189:1-1431	NIL1_F50	NIL1_M50	OK	298.081	194.796	-0.613741	3.02201	0.00251106	0.0630165
XLOC_178593	XLOC_178593	-	contig462001:9-1147	NIL1_F50	NIL1_M50	OK	5.51721	2.80083	-0.978087	2.85542	0.00429799	0.0943092
XLOC_178842	XLOC_178842	-	contig462611:34-1399	NIL1_F50	NIL1_M50	OK	17.9677	6.82496	-1.39652	4.33865	1.43359e-05	0.000954717
XLOC_179843	XLOC_179843	-	contig46511:1447-2343	NIL1_F50	NIL1_M50	OK	6.2809	0.524751	-3.58127	5.33958	9.31602e-08	1.21031e-05
XLOC_179885	XLOC_179885	-	contig465191:1-1416	NIL1_F50	NIL1_M50	OK	236.187	127.902	-0.884889	4.27834	1.88292e-05	0.0012019
XLOC_179986	XLOC_179986	-	contig465507:3-1022	NIL1_F50	NIL1_M50	OK	6.54884	11.7898	0.848232	-2.92405	0.00345513	0.0801435
XLOC_180022	XLOC_180022	-	contig4655663:0-224	NIL1_F50	NIL1_M50	OK	63.7755	10.8882	-2.55024	3.70094	0.000214802	0.00907504
XLOC_180595	XLOC_180595	-	contig46703:755-2917	NIL1_F50	NIL1_M50	OK	21.2202	34.8484	0.715654	-2.99581	0.00273717	0.0672927
XLOC_180628	XLOC_180628	-	contig4671574:3-215	NIL1_F50	NIL1_M50	OK	18.3325	0	-1.79769e+308	-1.79769e+308	0.00297427	0.0716407
XLOC_180880	XLOC_180880	-	contig46777:40-1281	NIL1_F50	NIL1_M50	OK	12.7924	1.32101	-3.27557	8.70014	0	0
XLOC_180912	XLOC_180912	-	contig467947:77-1411	NIL1_F50	NIL1_M50	OK	5.08142	0.846896	-2.58497	5.82289	5.78371e-09	1.01876e-06
XLOC_180961	XLOC_180961	-	contig4680669:0-218	NIL1_F50	NIL1_M50	OK	181.465	385.298	1.08629	-3.80778	0.000140221	0.00640771
XLOC_181407	XLOC_181407	-	contig46930:148-2849	NIL1_F50	NIL1_M50	OK	323.281	179.982	-0.844936	3.24088	0.0011916	0.035565
XLOC_181855	XLOC_181855	-	contig470648:26-1351	NIL1_F50	NIL1_M50	OK	27.3037	16.303	-0.74396	3.0117	0.00259786	0.0646718
XLOC_182074	XLOC_182074	-	contig47134:307-2931	NIL1_F50	NIL1_M50	OK	17.4903	28.8863	0.723825	-2.93491	0.00333641	0.0780884
XLOC_182491	XLOC_182491	-	contig472571:296-1403	NIL1_F50	NIL1_M50	OK	29.6557	3.59672	-3.04355	9.96294	0	0
XLOC_183071	XLOC_183071	-	contig474255:396-1312	NIL1_F50	NIL1_M50	OK	134.024	76.4423	-0.810049	3.83119	0.000127527	0.00592874
XLOC_183129	XLOC_183129	-	contig474388:0-1306	NIL1_F50	NIL1_M50	OK	50.1748	93.8659	0.903638	-3.8178	0.000134649	0.00619815
XLOC_183155	XLOC_183155	-	contig47450:2323-2934	NIL1_F50	NIL1_M50	OK	7.77447	2.61236	-1.57339	3.47416	0.000512453	0.0182835
XLOC_183694	XLOC_183694	-	contig4761412:6-194	NIL1_F50	NIL1_M50	OK	997.238	512.19	-0.961258	3.74528	0.000180191	0.00786472
XLOC_185152	XLOC_185152	-	contig480888:0-752	NIL1_F50	NIL1_M50	OK	16.1125	7.85403	-1.03667	3.48852	0.000485704	0.017511
XLOC_185392	XLOC_185392	-	contig481679:30-1399	NIL1_F50	NIL1_M50	OK	13.7326	3.18602	-2.10777	3.74269	0.000182062	0.00793214
XLOC_185394	XLOC_185394	-	contig48168:3-2928	NIL1_F50	NIL1_M50	OK	62.6207	117.342	0.906006	-4.34585	1.38736e-05	0.000928678
XLOC_185473	XLOC_185473	-	contig4819005:0-188	NIL1_F50	NIL1_M50	OK	105.894	285.498	1.43086	-3.70334	0.000212783	0.00900474
XLOC_185530	XLOC_185530	-	contig48208:1503-2251	NIL1_F50	NIL1_M50	OK	6.28129	0	-1.79769e+308	-1.79769e+308	9.90098e-08	1.27721e-05
XLOC_185788	XLOC_185788	-	contig48296:63-2853	NIL1_F50	NIL1_M50	OK	7.91743	1.38558	-2.51454	8.77336	0	0
XLOC_186221	XLOC_186221	-	contig48446:962-2243	NIL1_F50	NIL1_M50	OK	5.56939	10.1402	0.864501	-3.03235	0.00242657	0.0614161
XLOC_186398	XLOC_186398	-	contig485242:3-1402	NIL1_F50	NIL1_M50	OK	5.05931	0.985679	-2.35975	5.75806	8.50869e-09	1.43982e-06
XLOC_186660	XLOC_186660	-	contig486169:2-1400	NIL1_F50	NIL1_M50	OK	39.2275	5.1851	-2.91942	10.3543	0	0
XLOC_186727	XLOC_186727	-	contig48642:1578-2928	NIL1_F50	NIL1_M50	OK	2.92407	1.31292	-1.1552	2.84973	0.00437569	0.0955515
XLOC_186853	XLOC_186853	-	contig486897:17-1403	NIL1_F50	NIL1_M50	OK	98.6724	58.542	-0.753174	3.50003	0.000465205	0.0169194
XLOC_186963	XLOC_186963	-	contig4873818:0-177	NIL1_F50	NIL1_M50	OK	1957.05	3095.23	0.661369	-2.9515	0.00316238	0.0750176
XLOC_187224	XLOC_187224	-	contig48849:0-2925	NIL1_F50	NIL1_M50	OK	97.5419	52.3536	-0.897735	4.25144	2.12399e-05	0.00133054
XLOC_187293	XLOC_187293	-	contig488652:177-1390	NIL1_F50	NIL1_M50	OK	18.2122	10.8601	-0.745862	3.02734	0.00246717	0.0621915
XLOC_187753	XLOC_187753	-	contig490517:0-1394	NIL1_F50	NIL1_M50	OK	6.58353	11.6626	0.824956	-3.00907	0.0026205	0.065099
XLOC_187885	XLOC_187885	-	contig491100:4-909	NIL1_F50	NIL1_M50	OK	10.5317	3.17517	-1.72984	4.39194	1.12343e-05	0.0007763
XLOC_188541	XLOC_188541	-	contig493750:5-1361	NIL1_F50	NIL1_M50	OK	51.9503	17.7959	-1.54558	7.06734	1.5794e-12	5.76842e-10
XLOC_189064	XLOC_189064	-	contig496109:397-1383	NIL1_F50	NIL1_M50	OK	14.2497	27.7667	0.962421	-3.85167	0.000117317	0.00553481
XLOC_189128	XLOC_189128	-	contig49640:490-2897	NIL1_F50	NIL1_M50	OK	59.9576	20.5126	-1.54743	6.53662	6.29228e-11	1.70155e-08
XLOC_189256	XLOC_189256	-	contig49702:4-2690	NIL1_F50	NIL1_M50	OK	18.4078	9.15102	-1.00831	4.48026	7.45512e-06	0.000547044
XLOC_189531	XLOC_189531	-	contig498216:32-1390	NIL1_F50	NIL1_M50	OK	5.01898	9.55867	0.929417	-3.01953	0.00253169	0.0634075
XLOC_189545	XLOC_189545	-	contig498254:0-1387	NIL1_F50	NIL1_M50	OK	30.7477	14.2007	-1.11452	3.69635	0.000218725	0.00920817
XLOC_189728	XLOC_189728	-	contig499185:0-1384	NIL1_F50	NIL1_M50	OK	122.224	28.1865	-2.11645	9.88123	0	0
XLOC_189746	XLOC_189746	-	contig499246:0-1388	NIL1_F50	NIL1_M50	OK	24.4415	11.137	-1.13398	4.47056	7.80143e-06	0.000568747
XLOC_189942	XLOC_189942	-	contig500125:0-1381	NIL1_F50	NIL1_M50	OK	3.42802	0.132858	-4.68942	4.77166	1.82711e-06	0.000163624
XLOC_190162	XLOC_190162	-	contig50127:362-2901	NIL1_F50	NIL1_M50	OK	41.7138	24.3201	-0.778377	3.11881	0.00181585	0.0492505
XLOC_190607	XLOC_190607	-	contig503582:760-1386	NIL1_F50	NIL1_M50	OK	19.7864	1.80695	-3.45288	7.19173	6.39711e-13	2.50844e-10
XLOC_190661	XLOC_190661	-	contig503740:43-1380	NIL1_F50	NIL1_M50	OK	12.1258	0.756457	-4.00268	8.98643	0	0
XLOC_191149	XLOC_191149	-	contig506362:0-1379	NIL1_F50	NIL1_M50	OK	39.2536	20.4493	-0.940772	4.26375	2.01027e-05	0.00127032
XLOC_191161	XLOC_191161	-	contig50639:1068-2801	NIL1_F50	NIL1_M50	OK	2.93421	0.106543	-4.78347	4.97437	6.54587e-07	6.71344e-05
XLOC_191864	XLOC_191864	-	contig509971:51-1300	NIL1_F50	NIL1_M50	OK	7.89417	3.9285	-1.00681	3.34354	0.000827156	0.0267217
XLOC_192000	XLOC_192000	-	contig510771:393-1098	NIL1_F50	NIL1_M50	OK	2.71777	6.97188	1.35913	-3.05807	0.00222768	0.0575642
XLOC_192681	XLOC_192681	-	contig51485:239-2878	NIL1_F50	NIL1_M50	OK	149.137	79.3335	-0.910639	4.48854	7.17126e-06	0.00052923
XLOC_192752	XLOC_192752	-	contig51533:869-2877	NIL1_F50	NIL1_M50	OK	9.33488	3.2001	-1.54451	3.63847	0.000274262	0.0110581
XLOC_192786	XLOC_192786	-	contig515518:64-988	NIL1_F50	NIL1_M50	OK	2.07066	0.236577	-3.12971	3.21549	0.00130222	0.0380988
XLOC_192887	XLOC_192887	-	contig51607:695-2022	NIL1_F50	NIL1_M50	OK	6.62472	2.32813	-1.50869	4.59519	4.32364e-06	0.000343052
XLOC_192910	XLOC_192910	-	contig516188:45-1316	NIL1_F50	NIL1_M50	OK	20.0299	10.3213	-0.956522	3.8725	0.000107723	0.00515911
XLOC_192987	XLOC_192987	-	contig516602:2-1358	NIL1_F50	NIL1_M50	OK	18.7599	36.4051	0.956488	-3.3995	0.000675091	0.0227668
XLOC_193094	XLOC_193094	-	contig517361:7-1358	NIL1_F50	NIL1_M50	OK	3.75718	0.971405	-1.95151	4.5293	5.91804e-06	0.000448956
XLOC_193170	XLOC_193170	-	contig51784:1-2882	NIL1_F50	NIL1_M50	OK	82.5585	36.982	-1.15859	4.35924	1.30517e-05	0.000881657
XLOC_193517	XLOC_193517	-	contig520312:1-1361	NIL1_F50	NIL1_M50	OK	34.9908	8.97511	-1.96297	7.78096	7.10543e-15	3.80233e-12
XLOC_193634	XLOC_193634	-	contig521214:39-1108	NIL1_F50	NIL1_M50	OK	88.2916	10.6747	-3.04808	8.79807	0	0
XLOC_193636	XLOC_193636	-	contig52122:1770-2490	NIL1_F50	NIL1_M50	OK	10.5611	3.58468	-1.55885	4.2681	1.97147e-05	0.00124946
XLOC_193892	XLOC_193892	-	contig523125:55-621	NIL1_F50	NIL1_M50	OK	11.3247	20.8992	0.883982	-2.84875	0.00438913	0.0957722
XLOC_194011	XLOC_194011	-	contig524212:1-1111	NIL1_F50	NIL1_M50	OK	11.0977	1.26185	-3.13664	5.33728	9.43494e-08	1.22409e-05
XLOC_194042	XLOC_194042	-	contig52458:609-2855	NIL1_F50	NIL1_M50	OK	16.5326	3.3267	-2.31315	4.84051	1.29505e-06	0.000121492
XLOC_194048	XLOC_194048	-	contig52462:30-2671	NIL1_F50	NIL1_M50	OK	11.7735	21.5081	0.869337	-3.45838	0.00054343	0.0191636
XLOC_194136	XLOC_194136	-	contig52527:0-2754	NIL1_F50	NIL1_M50	OK	49.2339	29.6349	-0.732358	2.95825	0.00309394	0.073794
XLOC_194249	XLOC_194249	-	contig526355:613-1355	NIL1_F50	NIL1_M50	OK	32.3037	58.3522	0.853087	-3.64353	0.000268927	0.010883
XLOC_194562	XLOC_194562	-	contig528870:278-1349	NIL1_F50	NIL1_M50	OK	21.5269	2.95969	-2.86262	9.23917	0	0
XLOC_194648	XLOC_194648	-	contig529484:233-1354	NIL1_F50	NIL1_M50	OK	8.87931	2.79921	-1.66543	5.07962	3.78197e-07	4.15667e-05
XLOC_194718	XLOC_194718	-	contig530089:0-1355	NIL1_F50	NIL1_M50	OK	240.437	439.461	0.870074	-3.06123	0.00220433	0.0570981
XLOC_194743	XLOC_194743	-	contig53043:0-2437	NIL1_F50	NIL1_M50	OK	69.3831	36.6675	-0.920084	4.51379	6.36795e-06	0.000477983
XLOC_194843	XLOC_194843	-	contig531580:35-695	NIL1_F50	NIL1_M50	OK	0.558699	3.01387	2.43147	-3.02899	0.00245372	0.0619359
XLOC_195047	XLOC_195047	-	contig53385:0-1110	NIL1_F50	NIL1_M50	OK	20.0767	10.4023	-0.948618	3.76476	0.000166709	0.00738214
XLOC_195078	XLOC_195078	-	contig534018:1-1334	NIL1_F50	NIL1_M50	OK	10.0693	16.7043	0.730259	-2.93744	0.00330932	0.077612
XLOC_195208	XLOC_195208	-	contig535735:25-946	NIL1_F50	NIL1_M50	OK	3.52979	0.0449055	-6.29655	2.96765	0.00300088	0.072114
XLOC_195290	XLOC_195290	-	contig53667:739-2746	NIL1_F50	NIL1_M50	OK	4.95697	8.82666	0.832408	-2.96931	0.00298474	0.0718318
XLOC_195292	XLOC_195292	-	contig536678:27-638	NIL1_F50	NIL1_M50	OK	13.7203	5.99996	-1.19329	3.46255	0.000535092	0.0189284
XLOC_195525	XLOC_195525	-	contig538815:0-1346	NIL1_F50	NIL1_M50	OK	145.748	67.7233	-1.10576	4.10462	4.0498e-05	0.0022868
XLOC_195623	XLOC_195623	-	contig539798:0-1338	NIL1_F50	NIL1_M50	OK	145.077	49.8779	-1.54034	7.34874	2.00062e-13	8.53097e-11
XLOC_195632	XLOC_195632	-	contig53992:1489-2828	NIL1_F50	NIL1_M50	OK	2.28933	0	-1.79769e+308	-1.79769e+308	2.02784e-07	2.40605e-05
XLOC_195636	XLOC_195636	-	contig539976:1-1308	NIL1_F50	NIL1_M50	OK	10.1647	2.77746	-1.87173	6.08465	1.16748e-09	2.41554e-07
XLOC_195650	XLOC_195650	-	contig54013:1-2606	NIL1_F50	NIL1_M50	OK	14.5257	7.16479	-1.01961	3.8983	9.68715e-05	0.00472675
XLOC_195955	XLOC_195955	-	contig542782:1-1195	NIL1_F50	NIL1_M50	OK	34.8616	1.91714	-4.18461	8.9914	0	0
XLOC_196276	XLOC_196276	-	contig546513:0-1081	NIL1_F50	NIL1_M50	OK	12.7114	21.5249	0.759885	-3.01881	0.00253768	0.0635216
XLOC_196405	XLOC_196405	-	contig54775:0-2835	NIL1_F50	NIL1_M50	OK	83.4465	40.1132	-1.05678	5.16019	2.46704e-07	2.85732e-05
XLOC_196655	XLOC_196655	-	contig55067:2314-2822	NIL1_F50	NIL1_M50	OK	132.492	32.3722	-2.03308	8.52342	0	0
XLOC_196811	XLOC_196811	-	contig552465:1-1329	NIL1_F50	NIL1_M50	OK	35.8179	10.4283	-1.78018	3.80332	0.000142772	0.00650245
XLOC_196912	XLOC_196912	-	contig553533:6-1329	NIL1_F50	NIL1_M50	OK	20.3669	41.5936	1.03014	-4.50743	6.56167e-06	0.000490519
XLOC_196959	XLOC_196959	-	contig554215:4-1326	NIL1_F50	NIL1_M50	OK	4.97522	9.69734	0.962829	-3.36797	0.000757235	0.0249305
XLOC_197200	XLOC_197200	-	contig556531:0-1325	NIL1_F50	NIL1_M50	OK	31.354	10.4165	-1.58978	4.8205	1.43197e-06	0.000132563
XLOC_197363	XLOC_197363	-	contig558422:239-1021	NIL1_F50	NIL1_M50	OK	1.78658	0	-1.79769e+308	-1.79769e+308	0.000315933	0.0124008
XLOC_197391	XLOC_197391	-	contig55865:478-2742	NIL1_F50	NIL1_M50	OK	2.64593	0.985937	-1.42421	3.99321	6.51843e-05	0.0034023
XLOC_197483	XLOC_197483	-	contig559570:2-1188	NIL1_F50	NIL1_M50	OK	5.98974	2.5209	-1.24855	3.65847	0.000253727	0.0103833
XLOC_197554	XLOC_197554	-	contig560401:0-1320	NIL1_F50	NIL1_M50	OK	46.8188	16.9141	-1.46887	4.43125	9.36875e-06	0.000665164
XLOC_197745	XLOC_197745	-	contig562430:42-1310	NIL1_F50	NIL1_M50	OK	5.282	0.494426	-3.41726	6.0467	1.47843e-09	2.98724e-07
XLOC_197772	XLOC_197772	-	contig562557:0-1135	NIL1_F50	NIL1_M50	OK	5.62612	12.3941	1.13944	-3.38974	0.00069958	0.0234171
XLOC_197826	XLOC_197826	-	contig563362:0-377	NIL1_F50	NIL1_M50	OK	7.9136	0.482998	-4.03425	2.92912	0.00339921	0.0791858
XLOC_197850	XLOC_197850	-	contig56346:15-2768	NIL1_F50	NIL1_M50	OK	37.4747	17.3949	-1.10726	5.1632	2.42757e-07	2.81693e-05
XLOC_197994	XLOC_197994	-	contig56484:151-2800	NIL1_F50	NIL1_M50	OK	16.593	6.84383	-1.2777	3.03469	0.00240782	0.0610535
XLOC_198132	XLOC_198132	-	contig566524:47-1310	NIL1_F50	NIL1_M50	OK	21.2049	11.2494	-0.914553	3.19186	0.00141358	0.0406072
XLOC_198283	XLOC_198283	-	contig568335:283-1300	NIL1_F50	NIL1_M50	OK	2.35425	0.142512	-4.04611	3.51691	0.000436604	0.0160832
XLOC_198503	XLOC_198503	-	contig570583:0-1298	NIL1_F50	NIL1_M50	OK	26.6349	47.471	0.83373	-3.67774	0.000235307	0.00976895
XLOC_198739	XLOC_198739	-	contig572753:1-764	NIL1_F50	NIL1_M50	OK	8.79551	0.768112	-3.51738	5.65718	1.53876e-08	2.44474e-06
XLOC_198873	XLOC_198873	-	contig573997:3-1309	NIL1_F50	NIL1_M50	OK	9.29589	2.99212	-1.63543	5.32712	9.97798e-08	1.28594e-05
XLOC_199104	XLOC_199104	-	contig576273:10-1294	NIL1_F50	NIL1_M50	OK	7.3207	2.72615	-1.42512	4.46575	7.97897e-06	0.00057986
XLOC_199137	XLOC_199137	-	contig576707:0-1305	NIL1_F50	NIL1_M50	OK	12.1127	4.927	-1.29774	3.02198	0.00251131	0.0630212
XLOC_199244	XLOC_199244	-	contig57790:1-2223	NIL1_F50	NIL1_M50	OK	17.3273	10.6045	-0.708378	2.87517	0.00403811	0.0900491
XLOC_199333	XLOC_199333	-	contig578908:11-1239	NIL1_F50	NIL1_M50	OK	9.78576	0	-1.79769e+308	-1.79769e+308	7.0284e-09	1.2132e-06
XLOC_199408	XLOC_199408	-	contig579618:3-1191	NIL1_F50	NIL1_M50	OK	8.06158	15.275	0.922037	-3.49454	0.000474881	0.0172001
XLOC_199482	XLOC_199482	-	contig580360:1-1152	NIL1_F50	NIL1_M50	OK	8.33103	0.837329	-3.31463	7.0418	1.89782e-12	6.83125e-10
XLOC_199712	XLOC_199712	-	contig583138:0-1107	NIL1_F50	NIL1_M50	OK	26.3452	44.0232	0.740724	-3.06145	0.00220271	0.057066
XLOC_199773	XLOC_199773	-	contig583574:10-1293	NIL1_F50	NIL1_M50	OK	5.16051	0.780677	-2.72471	5.81097	6.21111e-09	1.08631e-06
XLOC_200204	XLOC_200204	-	contig58832:25-1109	NIL1_F50	NIL1_M50	OK	2.65899	0.182974	-3.86116	3.37892	0.000727708	0.0241553
XLOC_200229	XLOC_200229	-	contig588613:22-974	NIL1_F50	NIL1_M50	OK	43.4794	7.87515	-2.46495	8.63592	0	0
XLOC_200242	XLOC_200242	-	contig588734:3-1281	NIL1_F50	NIL1_M50	OK	104.721	58.0757	-0.850541	3.24778	0.00116308	0.0349013
XLOC_200541	XLOC_200541	-	contig59178:15-2765	NIL1_F50	NIL1_M50	OK	8.57761	2.94425	-1.54268	6.09701	1.08069e-09	2.25289e-07
XLOC_200553	XLOC_200553	-	contig591944:0-1284	NIL1_F50	NIL1_M50	OK	387.367	152.395	-1.34589	4.3331	1.47022e-05	0.000975422
XLOC_200673	XLOC_200673	-	contig593191:0-1290	NIL1_F50	NIL1_M50	OK	27.0665	14.7566	-0.875147	3.80376	0.000142519	0.00649291
XLOC_200689	XLOC_200689	-	contig593232:2-1288	NIL1_F50	NIL1_M50	OK	30.1213	48.3346	0.682274	-3.08681	0.00202319	0.0534946
XLOC_200867	XLOC_200867	-	contig595328:761-1254	NIL1_F50	NIL1_M50	OK	9.2467	2.81438	-1.71612	3.38687	0.000706951	0.023609
XLOC_200902	XLOC_200902	-	contig595586:0-866	NIL1_F50	NIL1_M50	OK	188.991	378.533	1.0021	-4.78804	1.68421e-06	0.000152587
XLOC_200918	XLOC_200918	-	contig595816:1-1282	NIL1_F50	NIL1_M50	OK	29.4843	8.67443	-1.76511	7.01018	2.3801e-12	8.41516e-10
XLOC_200969	XLOC_200969	-	contig59635:821-2740	NIL1_F50	NIL1_M50	OK	35.7332	16.3884	-1.12459	4.95379	7.27806e-07	7.36311e-05
XLOC_200991	XLOC_200991	-	contig596446:278-1284	NIL1_F50	NIL1_M50	OK	9.59489	0.89323	-3.42516	6.97593	3.03868e-12	1.0545e-09
XLOC_201050	XLOC_201050	-	contig59700:1653-2759	NIL1_F50	NIL1_M50	OK	1.52961	0	-1.79769e+308	-1.79769e+308	1.18319e-05	0.000811294
XLOC_201127	XLOC_201127	-	contig597617:3-1288	NIL1_F50	NIL1_M50	OK	2.423	0.343825	-2.81705	3.17364	0.00150538	0.0426255
XLOC_201421	XLOC_201421	-	contig600777:0-1284	NIL1_F50	NIL1_M50	OK	125.403	208.526	0.733655	-3.53017	0.00041529	0.0154502
XLOC_201466	XLOC_201466	-	contig601161:29-1114	NIL1_F50	NIL1_M50	OK	3.12665	0.115842	-4.75438	3.92438	8.69517e-05	0.00432131
XLOC_201553	XLOC_201553	-	contig60213:0-2765	NIL1_F50	NIL1_M50	OK	6.35166	0.611902	-3.37576	7.10685	1.18727e-12	4.43745e-10
XLOC_201568	XLOC_201568	-	contig60248:1107-2722	NIL1_F50	NIL1_M50	OK	8.41743	2.86357	-1.55557	5.35504	8.55357e-08	1.12254e-05
XLOC_202248	XLOC_202248	-	contig609940:45-1255	NIL1_F50	NIL1_M50	OK	1.46236	0.110169	-3.73051	3.16122	0.0015711	0.0440515
XLOC_202432	XLOC_202432	-	contig611889:1-1013	NIL1_F50	NIL1_M50	OK	8.25883	0.977149	-3.07929	6.48292	8.99658e-11	2.35901e-08
XLOC_202646	XLOC_202646	-	contig614168:555-1261	NIL1_F50	NIL1_M50	OK	3.53084	0.250404	-3.81768	3.42585	0.000612888	0.0210904
XLOC_202687	XLOC_202687	-	contig614841:0-1272	NIL1_F50	NIL1_M50	OK	18.9766	2.31958	-3.03228	8.19477	2.22045e-16	1.44649e-13
XLOC_202782	XLOC_202782	-	contig61619:780-1662	NIL1_F50	NIL1_M50	OK	1.8027	0.133899	-3.75094	2.88011	0.00397531	0.088995
XLOC_202941	XLOC_202941	-	contig617533:4-1227	NIL1_F50	NIL1_M50	OK	48.4562	22.4254	-1.11155	4.38108	1.18095e-05	0.000810003
XLOC_203043	XLOC_203043	-	contig618697:0-1271	NIL1_F50	NIL1_M50	OK	5.99057	0	-1.79769e+308	-1.79769e+308	3.49151e-06	0.000285632
XLOC_203442	XLOC_203442	-	contig62262:885-2020	NIL1_F50	NIL1_M50	OK	4.16247	0.29662	-3.81075	4.84331	1.27693e-06	0.000120027
XLOC_203506	XLOC_203506	-	contig623301:1-1258	NIL1_F50	NIL1_M50	OK	10.4217	3.56361	-1.54818	5.17995	2.2195e-07	2.60423e-05
XLOC_203563	XLOC_203563	-	contig62383:8-1156	NIL1_F50	NIL1_M50	OK	16.4736	26.5536	0.688753	-2.89724	0.00376468	0.0854641
XLOC_203631	XLOC_203631	-	contig624459:4-1264	NIL1_F50	NIL1_M50	OK	1.23553	3.49982	1.50215	-2.98065	0.00287633	0.0698646
XLOC_203826	XLOC_203826	-	contig626776:0-1255	NIL1_F50	NIL1_M50	OK	40.9983	68.7483	0.745758	-3.32913	0.000871176	0.0278346
XLOC_203842	XLOC_203842	-	contig62698:232-2641	NIL1_F50	NIL1_M50	OK	46.1209	74.8677	0.698922	-3.34147	0.00083336	0.026879
XLOC_203897	XLOC_203897	-	contig62777:1098-2720	NIL1_F50	NIL1_M50	OK	15.6752	4.67224	-1.7463	6.08706	1.15e-09	2.38269e-07
XLOC_204168	XLOC_204168	-	contig63095:0-1305	NIL1_F50	NIL1_M50	OK	39.951	22.8723	-0.804632	3.41328	0.00064187	0.0218734
XLOC_204347	XLOC_204347	-	contig632875:776-1233	NIL1_F50	NIL1_M50	OK	2.25065	0	-1.79769e+308	-1.79769e+308	0.00168063	0.046405
XLOC_204390	XLOC_204390	-	contig633552:3-1256	NIL1_F50	NIL1_M50	OK	17.3639	31.3385	0.851844	-3.09985	0.00193616	0.0517399
XLOC_204499	XLOC_204499	-	contig634635:163-1224	NIL1_F50	NIL1_M50	OK	14.4959	28.542	0.977445	-2.8753	0.00403641	0.0900205
XLOC_204503	XLOC_204503	-	contig634653:0-1255	NIL1_F50	NIL1_M50	OK	34.4674	63.2581	0.87602	-3.64522	0.000267168	0.0108258
XLOC_204514	XLOC_204514	-	contig634715:6-1252	NIL1_F50	NIL1_M50	OK	18.124	6.85416	-1.40285	5.42419	5.82187e-08	7.99007e-06
XLOC_204711	XLOC_204711	-	contig636994:2-1248	NIL1_F50	NIL1_M50	OK	33.6382	56.4474	0.746805	-3.3766	0.000733888	0.0243196
XLOC_204853	XLOC_204853	-	contig63862:1-1233	NIL1_F50	NIL1_M50	OK	3.44899	0.57508	-2.58434	3.80942	0.000139296	0.00637348
XLOC_204906	XLOC_204906	-	contig639415:0-720	NIL1_F50	NIL1_M50	OK	9.62061	4.2633	-1.17416	3.2501	0.00115366	0.0346792
XLOC_204918	XLOC_204918	-	contig639507:27-1232	NIL1_F50	NIL1_M50	OK	17.8392	1.42792	-3.64306	5.56593	2.60762e-08	3.91415e-06
XLOC_204929	XLOC_204929	-	contig639564:641-1240	NIL1_F50	NIL1_M50	OK	1.22736	0	-1.79769e+308	-1.79769e+308	0.00321819	0.0759972
XLOC_204985	XLOC_204985	-	contig640333:0-617	NIL1_F50	NIL1_M50	OK	3.90423	9.31211	1.25407	-3.15081	0.00162817	0.0452812
XLOC_205008	XLOC_205008	-	contig640638:566-1233	NIL1_F50	NIL1_M50	OK	17.6262	6.11422	-1.52748	4.72734	2.27475e-06	0.000197617
XLOC_205162	XLOC_205162	-	contig64269:15-2115	NIL1_F50	NIL1_M50	OK	3.54231	0.220173	-4.00798	6.47071	9.75406e-11	2.53995e-08
XLOC_205280	XLOC_205280	-	contig64408:1396-2664	NIL1_F50	NIL1_M50	OK	1.66942	0.353371	-2.24009	3.24484	0.00117518	0.0351811
XLOC_205853	XLOC_205853	-	contig650378:3-1104	NIL1_F50	NIL1_M50	OK	29.7455	2.92976	-3.34382	11.0054	0	0
XLOC_205957	XLOC_205957	-	contig65157:1654-2698	NIL1_F50	NIL1_M50	OK	1.32095	5.76539	2.12584	-3.30082	0.000964026	0.0301442
XLOC_206171	XLOC_206171	-	contig653864:7-1239	NIL1_F50	NIL1_M50	OK	6.24708	0.745986	-3.06596	6.37213	1.86416e-10	4.58553e-08
XLOC_206220	XLOC_206220	-	contig65453:1382-2693	NIL1_F50	NIL1_M50	OK	2.56182	0.267246	-3.26093	3.01556	0.00256507	0.0640446
XLOC_206243	XLOC_206243	-	contig65494:22-921	NIL1_F50	NIL1_M50	OK	3.15451	0.068278	-5.52985	3.14605	0.00165493	0.0458582
XLOC_206291	XLOC_206291	-	contig65529:37-1930	NIL1_F50	NIL1_M50	OK	11.6814	1.00937	-3.53268	10.3686	0	0
XLOC_206335	XLOC_206335	-	contig656167:0-1236	NIL1_F50	NIL1_M50	OK	433.161	1036.5	1.25874	-5.25008	1.52036e-07	1.86644e-05
XLOC_206799	XLOC_206799	-	contig661117:8-980	NIL1_F50	NIL1_M50	OK	4.59437	0.284812	-4.01179	4.74176	2.11865e-06	0.000185917
XLOC_206906	XLOC_206906	-	contig662421:0-1213	NIL1_F50	NIL1_M50	OK	12.9695	4.38177	-1.56554	5.46695	4.57845e-08	6.45581e-06
XLOC_207038	XLOC_207038	-	contig66379:869-2514	NIL1_F50	NIL1_M50	OK	1.50168	0.155577	-3.27089	2.9128	0.00358206	0.0823472
XLOC_207152	XLOC_207152	-	contig665032:0-1229	NIL1_F50	NIL1_M50	OK	106.177	15.7963	-2.74881	7.51071	5.88418e-14	2.7293e-11
XLOC_207221	XLOC_207221	-	contig66604:734-1710	NIL1_F50	NIL1_M50	OK	18.1163	1.1117	-4.02645	7.97894	1.55431e-15	9.13124e-13
XLOC_207371	XLOC_207371	-	contig667509:170-1210	NIL1_F50	NIL1_M50	OK	37.122	12.1013	-1.61711	5.988	2.12434e-09	4.14158e-07
XLOC_207408	XLOC_207408	-	contig668090:3-1205	NIL1_F50	NIL1_M50	OK	4.25183	1.17103	-1.8603	4.38138	1.17929e-05	0.000809052
XLOC_207416	XLOC_207416	-	contig668253:0-1138	NIL1_F50	NIL1_M50	OK	1.41837	4.87874	1.78227	-3.82054	0.00013316	0.00614158
XLOC_207504	XLOC_207504	-	contig669057:0-1227	NIL1_F50	NIL1_M50	OK	19.7884	10.2569	-0.948066	3.8619	0.000112507	0.00534689
XLOC_207639	XLOC_207639	-	contig671040:0-1207	NIL1_F50	NIL1_M50	OK	206.909	127.746	-0.695715	3.37849	0.000728849	0.0241862
XLOC_207688	XLOC_207688	-	contig671344:0-1119	NIL1_F50	NIL1_M50	OK	3.96335	0	-1.79769e+308	-1.79769e+308	0.000424383	0.0157206
XLOC_207772	XLOC_207772	-	contig672426:108-1218	NIL1_F50	NIL1_M50	OK	37.8187	1.02349	-5.20752	12.3523	0	0
XLOC_207781	XLOC_207781	-	contig672503:17-1183	NIL1_F50	NIL1_M50	OK	9.52432	16.6765	0.808128	-2.84898	0.00438593	0.0957205
XLOC_207821	XLOC_207821	-	contig67272:769-2686	NIL1_F50	NIL1_M50	OK	72.4741	43.0285	-0.752174	3.26447	0.0010967	0.0333419
XLOC_207924	XLOC_207924	-	contig673856:15-1211	NIL1_F50	NIL1_M50	OK	1.70876	0.25373	-2.75158	3.36924	0.000753756	0.0248415
XLOC_207937	XLOC_207937	-	contig67392:0-2669	NIL1_F50	NIL1_M50	OK	45.7385	8.20968	-2.47801	9.99564	0	0
XLOC_208020	XLOC_208020	-	contig675032:102-936	NIL1_F50	NIL1_M50	OK	161.654	85.1767	-0.924377	4.38809	1.14351e-05	0.000788158
XLOC_208062	XLOC_208062	-	contig67528:5-1703	NIL1_F50	NIL1_M50	OK	12.8562	2.68274	-2.26069	5.41954	5.97541e-08	8.17797e-06
XLOC_208082	XLOC_208082	-	contig675667:4-1158	NIL1_F50	NIL1_M50	OK	7.13009	0.109873	-6.02002	4.10559	4.03288e-05	0.00227896
XLOC_208240	XLOC_208240	-	contig677574:1-1047	NIL1_F50	NIL1_M50	OK	23.5428	12.7492	-0.884881	3.23685	0.00120857	0.0359552
XLOC_208270	XLOC_208270	-	contig677699:1-1219	NIL1_F50	NIL1_M50	OK	62.5845	28.3774	-1.14106	5.34452	9.06591e-08	1.18192e-05
XLOC_208336	XLOC_208336	-	contig678871:0-1200	NIL1_F50	NIL1_M50	OK	53.1317	23.9118	-1.15185	4.8797	1.06247e-06	0.000102301
XLOC_208360	XLOC_208360	-	contig678948:1-1220	NIL1_F50	NIL1_M50	OK	4.49866	1.11029	-2.01855	4.74015	2.13561e-06	0.0001872
XLOC_208464	XLOC_208464	-	contig680116:3-1217	NIL1_F50	NIL1_M50	OK	4.40848	1.44698	-1.60723	4.05663	4.97852e-05	0.00271744
XLOC_208470	XLOC_208470	-	contig680145:33-1193	NIL1_F50	NIL1_M50	OK	199.257	308.4	0.630171	-3.0464	0.00231599	0.0592987
XLOC_208546	XLOC_208546	-	contig68118:2-1040	NIL1_F50	NIL1_M50	OK	2.21305	0.207044	-3.41803	3.56161	0.000368594	0.0140383
XLOC_208552	XLOC_208552	-	contig681206:119-1190	NIL1_F50	NIL1_M50	OK	56.0263	33.7021	-0.733267	3.1993	0.00137763	0.0398068
XLOC_208882	XLOC_208882	-	contig685051:0-1201	NIL1_F50	NIL1_M50	OK	293.381	497.933	0.763175	-3.4409	0.000579774	0.0201824
XLOC_209008	XLOC_209008	-	contig686330:192-1207	NIL1_F50	NIL1_M50	OK	8.89679	1.09988	-3.01594	6.6783	2.41733e-11	7.09755e-09
XLOC_209217	XLOC_209217	-	contig68838:499-2543	NIL1_F50	NIL1_M50	OK	3.0992	0.428874	-2.85327	3.075	0.00210503	0.0551189
XLOC_209549	XLOC_209549	-	contig692367:585-1201	NIL1_F50	NIL1_M50	OK	9.82625	3.07343	-1.67679	3.91718	8.95914e-05	0.00443002
XLOC_209886	XLOC_209886	-	contig696587:2-1118	NIL1_F50	NIL1_M50	OK	10.047	2.12868	-2.23874	4.68961	2.73721e-06	0.000231594
XLOC_209928	XLOC_209928	-	contig696837:5-762	NIL1_F50	NIL1_M50	OK	27.8106	8.92319	-1.64001	5.90846	3.45315e-09	6.41486e-07
XLOC_209969	XLOC_209969	-	contig697631:0-1202	NIL1_F50	NIL1_M50	OK	11.877	3.42458	-1.79417	5.98322	2.18766e-09	4.25247e-07
XLOC_209989	XLOC_209989	-	contig697910:0-1183	NIL1_F50	NIL1_M50	OK	12.3209	5.86093	-1.07191	3.1494	0.00163607	0.045455
XLOC_210113	XLOC_210113	-	contig699220:47-1171	NIL1_F50	NIL1_M50	OK	39.6158	23.5594	-0.749777	3.34452	0.000824245	0.0266477
XLOC_210121	XLOC_210121	-	contig699266:1-1208	NIL1_F50	NIL1_M50	OK	59.9698	6.30516	-3.24963	11.5187	0	0
XLOC_210313	XLOC_210313	-	contig701611:0-1201	NIL1_F50	NIL1_M50	OK	1.08207	3.01556	1.47863	-3.25044	0.00115227	0.0346476
XLOC_210338	XLOC_210338	-	contig70175:1998-2626	NIL1_F50	NIL1_M50	OK	1.70491	0	-1.79769e+308	-1.79769e+308	0.000559643	0.0196203
XLOC_210386	XLOC_210386	-	contig702276:83-1196	NIL1_F50	NIL1_M50	OK	14.2215	28.4505	1.00038	-3.37568	0.000736327	0.0243823
XLOC_210428	XLOC_210428	-	contig70299:836-2650	NIL1_F50	NIL1_M50	OK	4.34705	0.268866	-4.01508	3.21685	0.00129606	0.0379619
XLOC_210677	XLOC_210677	-	contig705806:1-1187	NIL1_F50	NIL1_M50	OK	15.4044	33.9931	1.1419	-4.77017	1.84073e-06	0.00016465
XLOC_210733	XLOC_210733	-	contig70640:30-2634	NIL1_F50	NIL1_M50	OK	3.71912	0.865529	-2.10331	3.6956	0.00021937	0.00922963
XLOC_211060	XLOC_211060	-	contig71027:5-1916	NIL1_F50	NIL1_M50	OK	8.07579	3.27029	-1.30419	3.26748	0.00108509	0.0330665
XLOC_211420	XLOC_211420	-	contig714348:2-1181	NIL1_F50	NIL1_M50	OK	18.9287	9.95119	-0.927638	3.71389	0.000204095	0.00870429
XLOC_211654	XLOC_211654	-	contig716615:14-1162	NIL1_F50	NIL1_M50	OK	4.55255	0.454253	-3.32511	3.82311	0.000131778	0.00608949
XLOC_211672	XLOC_211672	-	contig716668:3-1186	NIL1_F50	NIL1_M50	OK	4.49142	8.69197	0.95251	-3.14726	0.00164809	0.045715
XLOC_211798	XLOC_211798	-	contig718471:24-1186	NIL1_F50	NIL1_M50	OK	24.2313	13.5426	-0.839364	3.12308	0.0017897	0.0487018
XLOC_211825	XLOC_211825	-	contig71880:285-1191	NIL1_F50	NIL1_M50	OK	14.2934	7.74387	-0.884226	3.12291	0.00179073	0.0487225
XLOC_211977	XLOC_211977	-	contig72057:631-2554	NIL1_F50	NIL1_M50	OK	3.07928	0.589397	-2.38528	5.46394	4.65685e-08	6.55306e-06
XLOC_212054	XLOC_212054	-	contig721339:67-1082	NIL1_F50	NIL1_M50	OK	2.00255	0.512287	-1.96682	2.93919	0.00329075	0.0772811
XLOC_212083	XLOC_212083	-	contig721918:96-1186	NIL1_F50	NIL1_M50	OK	67.0886	37.6526	-0.833315	3.01154	0.0025993	0.0646994
XLOC_212451	XLOC_212451	-	contig726109:246-1183	NIL1_F50	NIL1_M50	OK	98.2156	187.187	0.930456	-4.19502	2.72845e-05	0.00164288
XLOC_212461	XLOC_212461	-	contig726190:12-1161	NIL1_F50	NIL1_M50	OK	5.36666	1.33824	-2.00369	3.44673	0.000567425	0.0198385
XLOC_212480	XLOC_212480	-	contig726284:1-1184	NIL1_F50	NIL1_M50	OK	6.90369	0.746186	-3.20976	3.49252	0.000478492	0.0173041
XLOC_212501	XLOC_212501	-	contig726468:0-1183	NIL1_F50	NIL1_M50	OK	119.017	71.361	-0.737954	3.6132	0.000302446	0.0119688
XLOC_212595	XLOC_212595	-	contig727671:23-1176	NIL1_F50	NIL1_M50	OK	1.79994	0.0980648	-4.19807	3.28833	0.00100784	0.0312063
XLOC_212720	XLOC_212720	-	contig729021:0-1178	NIL1_F50	NIL1_M50	OK	49.9435	23.529	-1.08586	4.95989	7.05316e-07	7.1644e-05
XLOC_212843	XLOC_212843	-	contig730354:0-1121	NIL1_F50	NIL1_M50	OK	182.626	116.186	-0.652453	3.19564	0.00139523	0.0402021
XLOC_212919	XLOC_212919	-	contig73159:1009-2618	NIL1_F50	NIL1_M50	OK	9.76781	1.26951	-2.94376	4.10027	4.12665e-05	0.00232274
XLOC_213053	XLOC_213053	-	contig733021:0-1168	NIL1_F50	NIL1_M50	OK	20.207	9.11878	-1.14794	4.5785	4.68315e-06	0.00036738
XLOC_213132	XLOC_213132	-	contig734255:0-1174	NIL1_F50	NIL1_M50	OK	27.0791	5.75874	-2.23335	8.54019	0	0
XLOC_213163	XLOC_213163	-	contig734400:208-1169	NIL1_F50	NIL1_M50	OK	23.1942	11.4801	-1.01463	3.81926	0.00013385	0.00616786
XLOC_213292	XLOC_213292	-	contig735894:0-1177	NIL1_F50	NIL1_M50	OK	55.0192	17.9394	-1.61681	4.94162	7.7478e-07	7.77484e-05
XLOC_213627	XLOC_213627	-	contig740111:3-1157	NIL1_F50	NIL1_M50	OK	3.03055	1.18762	-1.3515	3.02849	0.00245779	0.0620118
XLOC_213720	XLOC_213720	-	contig741434:36-1131	NIL1_F50	NIL1_M50	OK	6.17101	2.18659	-1.49682	3.71091	0.000206518	0.00878793
XLOC_213758	XLOC_213758	-	contig74188:1692-2610	NIL1_F50	NIL1_M50	OK	21.7981	0.165836	-7.0383	6.01434	1.80626e-09	3.57831e-07
XLOC_213835	XLOC_213835	-	contig742849:1-1137	NIL1_F50	NIL1_M50	OK	163.651	108.592	-0.591705	2.91741	0.00352956	0.0814363
XLOC_213866	XLOC_213866	-	contig742963:39-1157	NIL1_F50	NIL1_M50	OK	38.1878	22.0049	-0.795284	3.38191	0.00071984	0.0239481
XLOC_213883	XLOC_213883	-	contig74335:5-1805	NIL1_F50	NIL1_M50	OK	13.171	2.43972	-2.43258	6.36041	2.01213e-10	4.91308e-08
XLOC_213892	XLOC_213892	-	contig74349:55-832	NIL1_F50	NIL1_M50	OK	11.4174	1.06297	-3.42505	6.44756	1.13665e-10	2.91983e-08
XLOC_214005	XLOC_214005	-	contig74459:1267-2611	NIL1_F50	NIL1_M50	OK	12.8445	4.34602	-1.56338	5.6281	1.82206e-08	2.84481e-06
XLOC_214073	XLOC_214073	-	contig745593:0-1172	NIL1_F50	NIL1_M50	OK	180.413	95.0361	-0.924755	4.23637	2.27163e-05	0.00140775
XLOC_214183	XLOC_214183	-	contig74678:760-2330	NIL1_F50	NIL1_M50	OK	22.3186	10.7312	-1.05643	4.55453	5.25025e-06	0.000405185
XLOC_214215	XLOC_214215	-	contig747120:0-1165	NIL1_F50	NIL1_M50	OK	32.1836	17.5168	-0.877587	3.31255	0.000924511	0.0291727
XLOC_214274	XLOC_214274	-	contig747822:17-765	NIL1_F50	NIL1_M50	OK	29.746	2.96071	-3.32868	9.45656	0	0
XLOC_214357	XLOC_214357	-	contig748703:0-1167	NIL1_F50	NIL1_M50	OK	16.5923	8.1751	-1.02121	3.7452	0.000180252	0.00786671
XLOC_214410	XLOC_214410	-	contig74955:5-2599	NIL1_F50	NIL1_M50	OK	39.7378	9.47148	-2.06885	8.00647	1.11022e-15	6.65389e-13
XLOC_214472	XLOC_214472	-	contig750127:1-1158	NIL1_F50	NIL1_M50	OK	2.9206	1.05035	-1.47539	3.17061	0.0015212	0.0429687
XLOC_214569	XLOC_214569	-	contig751450:0-1167	NIL1_F50	NIL1_M50	OK	31.2394	19.05	-0.713577	2.90334	0.00369208	0.0842326
XLOC_214686	XLOC_214686	-	contig752862:5-1159	NIL1_F50	NIL1_M50	OK	136.021	32.9749	-2.04439	9.37421	0	0
XLOC_214768	XLOC_214768	-	contig753730:188-806	NIL1_F50	NIL1_M50	OK	5.20841	1.27984	-2.02487	3.37367	0.000741721	0.0245254
XLOC_214777	XLOC_214777	-	contig753980:0-831	NIL1_F50	NIL1_M50	OK	59.11	17.3182	-1.77111	6.99708	2.61346e-12	9.17647e-10
XLOC_214829	XLOC_214829	-	contig754369:8-1167	NIL1_F50	NIL1_M50	OK	14.5463	6.78307	-1.10064	4.08159	4.47287e-05	0.00248523
XLOC_214928	XLOC_214928	-	contig755412:119-1097	NIL1_F50	NIL1_M50	OK	17.1138	9.69299	-0.820148	3.02946	0.00244988	0.0618621
XLOC_214945	XLOC_214945	-	contig75571:2-2004	NIL1_F50	NIL1_M50	OK	55.426	21.612	-1.35873	6.05262	1.4251e-09	2.88936e-07
XLOC_215012	XLOC_215012	-	contig75633:1792-2564	NIL1_F50	NIL1_M50	OK	10.8652	1.65848	-2.71178	6.07071	1.27346e-09	2.61168e-07
XLOC_215403	XLOC_215403	-	contig760436:12-1159	NIL1_F50	NIL1_M50	OK	22.1183	46.6847	1.07771	-3.62386	0.000290238	0.0115775
XLOC_215450	XLOC_215450	-	contig76113:100-1894	NIL1_F50	NIL1_M50	OK	17.6481	7.12984	-1.30757	3.34014	0.000837349	0.0269825
XLOC_215595	XLOC_215595	-	contig762956:15-1155	NIL1_F50	NIL1_M50	OK	62.8967	97.4824	0.632158	-3.01749	0.00254878	0.0637346
XLOC_215641	XLOC_215641	-	contig763269:0-1081	NIL1_F50	NIL1_M50	OK	5.65536	0.872331	-2.69667	5.51719	3.44456e-08	5.01622e-06
XLOC_215656	XLOC_215656	-	contig763608:82-1129	NIL1_F50	NIL1_M50	OK	22.3344	2.58131	-3.11309	8.58736	0	0
XLOC_215714	XLOC_215714	-	contig764474:0-1022	NIL1_F50	NIL1_M50	OK	6.38789	1.68387	-1.92356	4.23902	2.24495e-05	0.0013942
XLOC_215757	XLOC_215757	-	contig764763:233-1132	NIL1_F50	NIL1_M50	OK	28.2601	1.27117	-4.47454	10.2501	0	0
XLOC_215864	XLOC_215864	-	contig766134:0-847	NIL1_F50	NIL1_M50	OK	58.4651	24.689	-1.24371	4.95915	7.08009e-07	7.18823e-05
XLOC_216243	XLOC_216243	-	contig770568:0-1151	NIL1_F50	NIL1_M50	OK	279.399	446.126	0.675126	-3.12065	0.00180451	0.049012
XLOC_216244	XLOC_216244	-	contig770571:49-1140	NIL1_F50	NIL1_M50	OK	15.0996	2.50195	-2.59338	5.5406	3.0144e-08	4.45548e-06
XLOC_216335	XLOC_216335	-	contig771783:201-1133	NIL1_F50	NIL1_M50	OK	22.7024	38.1467	0.748712	-3.18202	0.00146253	0.0416845
XLOC_216389	XLOC_216389	-	contig772133:406-1120	NIL1_F50	NIL1_M50	OK	9.52851	1.48477	-2.68201	5.42535	5.78406e-08	7.94333e-06
XLOC_216456	XLOC_216456	-	contig77335:37-1546	NIL1_F50	NIL1_M50	OK	12.9877	3.90149	-1.73504	5.78826	7.11189e-09	1.22609e-06
XLOC_216606	XLOC_216606	-	contig775016:27-989	NIL1_F50	NIL1_M50	OK	2.54412	0.261456	-3.28253	3.64209	0.00027043	0.0109321
XLOC_217261	XLOC_217261	-	contig783597:0-1114	NIL1_F50	NIL1_M50	OK	157.575	93.048	-0.75999	3.74245	0.000182232	0.00793832
XLOC_217341	XLOC_217341	-	contig78441:11-2563	NIL1_F50	NIL1_M50	OK	83.8394	20.0361	-2.06503	8.00093	1.33227e-15	7.89884e-13
XLOC_217601	XLOC_217601	-	contig787493:0-1141	NIL1_F50	NIL1_M50	OK	43.6182	83.2558	0.932619	-2.88952	0.00385833	0.0870508
XLOC_217662	XLOC_217662	-	contig788400:33-1131	NIL1_F50	NIL1_M50	OK	17.0676	4.55989	-1.90419	5.93741	2.89568e-09	5.47683e-07
XLOC_217677	XLOC_217677	-	contig788523:1-1126	NIL1_F50	NIL1_M50	OK	17.9443	35.1188	0.968713	-3.34345	0.000827447	0.0267285
XLOC_217695	XLOC_217695	-	contig788619:2-1135	NIL1_F50	NIL1_M50	OK	7.67318	0.853033	-3.16915	6.69662	2.13298e-11	6.3262e-09
XLOC_217794	XLOC_217794	-	contig789903:12-1125	NIL1_F50	NIL1_M50	OK	2.65767	6.53956	1.29903	-3.69815	0.000217173	0.00915668
XLOC_218097	XLOC_218097	-	contig79364:0-1573	NIL1_F50	NIL1_M50	OK	49.2951	83.8535	0.766428	-3.60096	0.00031705	0.0124366
XLOC_218154	XLOC_218154	-	contig794504:2-709	NIL1_F50	NIL1_M50	OK	7.30899	1.64115	-2.15497	3.03364	0.00241621	0.0612157
XLOC_218160	XLOC_218160	-	contig79454:738-2044	NIL1_F50	NIL1_M50	OK	15.7977	0.761907	-4.37395	9.7901	0	0
XLOC_218189	XLOC_218189	-	contig794717:8-1136	NIL1_F50	NIL1_M50	OK	21.3323	38.6582	0.857737	-3.53692	0.000404824	0.0151373
XLOC_218195	XLOC_218195	-	contig794742:21-1133	NIL1_F50	NIL1_M50	OK	4.91168	2.19591	-1.1614	3.17072	0.00152063	0.042956
XLOC_218197	XLOC_218197	-	contig794756:6-1135	NIL1_F50	NIL1_M50	OK	145.147	90.0713	-0.688371	3.17733	0.00148638	0.0422077
XLOC_218226	XLOC_218226	-	contig79509:13-2516	NIL1_F50	NIL1_M50	OK	17.6891	2.5575	-2.79005	4.39039	1.1315e-05	0.000781027
XLOC_218260	XLOC_218260	-	contig79597:1-2434	NIL1_F50	NIL1_M50	OK	11.0167	2.60138	-2.08234	8.0006	1.33227e-15	7.89884e-13
XLOC_218471	XLOC_218471	-	contig797866:101-386	NIL1_F50	NIL1_M50	OK	36.0043	5.62024	-2.67947	4.26073	2.03756e-05	0.00128492
XLOC_218547	XLOC_218547	-	contig79902:1110-2549	NIL1_F50	NIL1_M50	OK	146.264	83.7253	-0.804836	3.96351	7.3857e-05	0.00377546
XLOC_218569	XLOC_218569	-	contig799186:0-1113	NIL1_F50	NIL1_M50	OK	5.02868	9.60568	0.933708	-3.04284	0.00234359	0.0598261
XLOC_218609	XLOC_218609	-	contig799471:0-1131	NIL1_F50	NIL1_M50	OK	33.2199	1.20689	-4.78268	7.74748	9.32587e-15	4.90188e-12
XLOC_218722	XLOC_218722	-	contig800867:0-1126	NIL1_F50	NIL1_M50	OK	12.7804	7.16769	-0.834348	3.08075	0.00206479	0.0543237
XLOC_218782	XLOC_218782	-	contig801605:1-820	NIL1_F50	NIL1_M50	OK	18.5552	2.78006	-2.73863	7.70413	1.31006e-14	6.73525e-12
XLOC_218874	XLOC_218874	-	contig802726:312-1033	NIL1_F50	NIL1_M50	OK	52.3294	90.2156	0.785757	-3.34496	0.000822957	0.0266158
XLOC_218962	XLOC_218962	-	contig80393:1513-2558	NIL1_F50	NIL1_M50	OK	6.24053	0.224747	-4.79529	5.34895	8.84667e-08	1.1565e-05
XLOC_219145	XLOC_219145	-	contig80647:362-2543	NIL1_F50	NIL1_M50	OK	27.149	8.65433	-1.6494	4.62479	3.74973e-06	0.000303653
XLOC_219484	XLOC_219484	-	contig81032:585-2541	NIL1_F50	NIL1_M50	OK	84.1299	46.222	-0.86404	3.43055	0.000602357	0.0208028
XLOC_219618	XLOC_219618	-	contig81202:55-2394	NIL1_F50	NIL1_M50	OK	32.436	10.4185	-1.63845	6.5434	6.01377e-11	1.63268e-08
XLOC_219683	XLOC_219683	-	contig813111:10-1100	NIL1_F50	NIL1_M50	OK	2.1782	0.29858	-2.86695	3.60779	0.000308811	0.0121739
XLOC_219707	XLOC_219707	-	contig813281:0-816	NIL1_F50	NIL1_M50	OK	30.3746	55.8549	0.87882	-3.82666	0.000129893	0.00601856
XLOC_219734	XLOC_219734	-	contig81355:25-1262	NIL1_F50	NIL1_M50	OK	7.72896	2.2516	-1.77932	5.31326	1.07683e-07	1.37598e-05
XLOC_220066	XLOC_220066	-	contig817526:35-1073	NIL1_F50	NIL1_M50	OK	14.0836	7.88123	-0.837519	3.07774	0.00208578	0.0547327
XLOC_220263	XLOC_220263	-	contig81972:60-2289	NIL1_F50	NIL1_M50	OK	7.59217	15.2284	1.00418	-3.85206	0.000117128	0.0055273
XLOC_220369	XLOC_220369	-	contig821147:22-1107	NIL1_F50	NIL1_M50	OK	1.8551	0.221558	-3.06574	3.35933	0.000781322	0.0255476
XLOC_220425	XLOC_220425	-	contig82230:0-2543	NIL1_F50	NIL1_M50	OK	26.2254	9.27052	-1.50024	5.64944	1.6097e-08	2.54552e-06
XLOC_220529	XLOC_220529	-	contig823367:2-682	NIL1_F50	NIL1_M50	OK	10.0721	3.27396	-1.62125	4.1675	3.07953e-05	0.00181796
XLOC_220586	XLOC_220586	-	contig82414:6-1411	NIL1_F50	NIL1_M50	OK	2.79187	0.241581	-3.53065	4.73974	2.13992e-06	0.000187535
XLOC_220656	XLOC_220656	-	contig82495:4-2370	NIL1_F50	NIL1_M50	OK	37.0367	19.1918	-0.948464	3.47246	0.000515707	0.0183756
XLOC_220858	XLOC_220858	-	contig827487:0-1114	NIL1_F50	NIL1_M50	OK	185.587	102.51	-0.856333	4.07306	4.63994e-05	0.00256285
XLOC_220941	XLOC_220941	-	contig828798:82-1111	NIL1_F50	NIL1_M50	OK	4.54637	8.72853	0.941022	-2.95493	0.00312735	0.0743931
XLOC_220974	XLOC_220974	-	contig829016:0-1001	NIL1_F50	NIL1_M50	OK	84.608	31.1803	-1.44016	6.73531	1.63576e-11	4.95649e-09
XLOC_220981	XLOC_220981	-	contig829041:2-1109	NIL1_F50	NIL1_M50	OK	32.9413	8.08789	-2.02606	6.58066	4.68368e-11	1.29995e-08
XLOC_221389	XLOC_221389	-	contig834445:0-1105	NIL1_F50	NIL1_M50	OK	7.69309	13.5802	0.819869	-2.98123	0.00287098	0.0697649
XLOC_221420	XLOC_221420	-	contig835210:0-1112	NIL1_F50	NIL1_M50	OK	10.2737	20.5836	1.00254	-3.45478	0.000550748	0.0193699
XLOC_221422	XLOC_221422	-	contig835222:3-1110	NIL1_F50	NIL1_M50	OK	57.131	103.446	0.856535	-3.14095	0.00168402	0.0464779
XLOC_221578	XLOC_221578	-	contig83702:461-2530	NIL1_F50	NIL1_M50	OK	48.5883	0.230421	-7.7202	9.44557	0	0
XLOC_221739	XLOC_221739	-	contig838778:0-1111	NIL1_F50	NIL1_M50	OK	95.1364	26.8564	-1.82473	8.60042	0	0
XLOC_221845	XLOC_221845	-	contig840313:2-1094	NIL1_F50	NIL1_M50	OK	3.41347	0.460969	-2.8885	4.46778	7.90371e-06	0.000575123
XLOC_222178	XLOC_222178	-	contig84457:0-1088	NIL1_F50	NIL1_M50	OK	11.3964	3.2585	-1.8063	4.90128	9.52134e-07	9.30017e-05
XLOC_222304	XLOC_222304	-	contig84602:4-1298	NIL1_F50	NIL1_M50	OK	3.09536	0.316513	-3.28977	4.76365	1.90122e-06	0.000169333
XLOC_222325	XLOC_222325	-	contig84649:5-1449	NIL1_F50	NIL1_M50	OK	4.20182	1.81894	-1.20792	3.41499	0.000637832	0.0217653
XLOC_222410	XLOC_222410	-	contig847215:1-1101	NIL1_F50	NIL1_M50	OK	63.2745	37.5915	-0.751217	3.14447	0.00166389	0.046048
XLOC_222418	XLOC_222418	-	contig84726:798-2519	NIL1_F50	NIL1_M50	OK	8.03512	17.009	1.08191	-3.16257	0.00156381	0.0438932
XLOC_222626	XLOC_222626	-	contig85035:709-2507	NIL1_F50	NIL1_M50	OK	37.1188	12.2213	-1.60275	5.29468	1.19224e-07	1.50583e-05
XLOC_222640	XLOC_222640	-	contig85086:25-2165	NIL1_F50	NIL1_M50	OK	193.638	126.182	-0.61785	3.02746	0.00246615	0.0621713
XLOC_222865	XLOC_222865	-	contig853467:7-1099	NIL1_F50	NIL1_M50	OK	2.9768	0.837083	-1.83032	3.44645	0.000568003	0.0198552
XLOC_222990	XLOC_222990	-	contig855162:35-1094	NIL1_F50	NIL1_M50	OK	26.6737	12.6922	-1.07148	3.28691	0.00101293	0.0313298
XLOC_223260	XLOC_223260	-	contig858562:0-1083	NIL1_F50	NIL1_M50	OK	26.8087	10.5539	-1.34493	4.46499	8.00723e-06	0.000581596
XLOC_223400	XLOC_223400	-	contig86035:19-1094	NIL1_F50	NIL1_M50	OK	21.7763	10.7344	-1.02052	3.53134	0.000413459	0.0153958
XLOC_223578	XLOC_223578	-	contig86290:266-1480	NIL1_F50	NIL1_M50	OK	97.2552	63.554	-0.613794	2.99852	0.00271294	0.0668408
XLOC_223870	XLOC_223870	-	contig86663:370-2097	NIL1_F50	NIL1_M50	OK	1.29428	0.353551	-1.87216	3.13947	0.00169255	0.0466569
XLOC_224026	XLOC_224026	-	contig868446:171-1082	NIL1_F50	NIL1_M50	OK	23.4525	12.1268	-0.951546	3.58623	0.000335493	0.0130154
XLOC_224260	XLOC_224260	-	contig871603:0-1087	NIL1_F50	NIL1_M50	OK	14.9599	0.0178615	-9.71003	3.22959	0.00123968	0.0366717
XLOC_224350	XLOC_224350	-	contig872227:3-1090	NIL1_F50	NIL1_M50	OK	37.3059	8.30868	-2.16671	6.43008	1.27533e-10	3.24494e-08
XLOC_224375	XLOC_224375	-	contig87266:468-1772	NIL1_F50	NIL1_M50	OK	170.373	13.7349	-3.63278	16.6385	0	0
XLOC_224507	XLOC_224507	-	contig87424:588-2487	NIL1_F50	NIL1_M50	OK	24.741	9.63946	-1.35988	3.89584	9.7859e-05	0.00476689
XLOC_224570	XLOC_224570	-	contig875351:11-1085	NIL1_F50	NIL1_M50	OK	5.05585	1.18401	-2.09427	3.62009	0.000294506	0.0117155
XLOC_224706	XLOC_224706	-	contig877072:62-1085	NIL1_F50	NIL1_M50	OK	1.25077	0	-1.79769e+308	-1.79769e+308	8.39933e-05	0.00419915
XLOC_224782	XLOC_224782	-	contig87818:1713-2492	NIL1_F50	NIL1_M50	OK	5.14991	0.368008	-3.80674	4.40303	1.06747e-05	0.000743401
XLOC_224970	XLOC_224970	-	contig880519:92-1074	NIL1_F50	NIL1_M50	OK	31.5043	6.73594	-2.2256	7.41384	1.22791e-13	5.41138e-11
XLOC_225125	XLOC_225125	-	contig882362:3-1078	NIL1_F50	NIL1_M50	OK	20.8514	46.5437	1.15844	-4.86817	1.12634e-06	0.000107592
XLOC_225163	XLOC_225163	-	contig882923:0-1079	NIL1_F50	NIL1_M50	OK	14.1139	24.3588	0.787329	-3.17971	0.0014742	0.0419396
XLOC_225181	XLOC_225181	-	contig88322:17-1587	NIL1_F50	NIL1_M50	OK	89.5573	49.3056	-0.86106	3.97806	6.9481e-05	0.0035875
XLOC_225183	XLOC_225183	-	contig883266:183-1080	NIL1_F50	NIL1_M50	OK	8.40046	0.251391	-5.06246	4.11832	3.81651e-05	0.00217688
XLOC_225254	XLOC_225254	-	contig88407:1485-2313	NIL1_F50	NIL1_M50	OK	27.0246	4.62093	-2.54802	8.40945	0	0
XLOC_225363	XLOC_225363	-	contig88539:1615-2005	NIL1_F50	NIL1_M50	OK	14.8479	1.36385	-3.44451	4.23488	2.28672e-05	0.00141555
XLOC_225808	XLOC_225808	-	contig89090:58-2223	NIL1_F50	NIL1_M50	OK	70.2971	23.0347	-1.60966	5.67196	1.41175e-08	2.26316e-06
XLOC_225836	XLOC_225836	-	contig891098:1-1072	NIL1_F50	NIL1_M50	OK	2.6842	0.986894	-1.44352	2.88509	0.00391299	0.0879576
XLOC_226286	XLOC_226286	-	contig897656:0-1073	NIL1_F50	NIL1_M50	OK	59.1161	1.08035	-5.77399	12.9068	0	0
XLOC_226293	XLOC_226293	-	contig897726:0-1071	NIL1_F50	NIL1_M50	OK	25.8884	47.8941	0.887545	-3.93968	8.15911e-05	0.00409972
XLOC_226383	XLOC_226383	-	contig898316:0-1074	NIL1_F50	NIL1_M50	OK	322.917	207.35	-0.639094	3.07397	0.00211233	0.0552642
XLOC_226655	XLOC_226655	-	contig901813:27-952	NIL1_F50	NIL1_M50	OK	30.2833	0.330421	-6.51807	7.89386	2.88658e-15	1.63234e-12
XLOC_226998	XLOC_226998	-	contig906511:268-1058	NIL1_F50	NIL1_M50	OK	92.5406	174.467	0.914794	-4.25203	2.11841e-05	0.00132767
XLOC_227050	XLOC_227050	-	contig907055:0-1068	NIL1_F50	NIL1_M50	OK	178.752	41.2322	-2.11612	9.25719	0	0
XLOC_227070	XLOC_227070	-	contig907158:25-1024	NIL1_F50	NIL1_M50	OK	1.93769	0.276909	-2.80685	3.23081	0.00123441	0.0365507
XLOC_227460	XLOC_227460	-	contig91283:10-1398	NIL1_F50	NIL1_M50	OK	10.2359	5.6005	-0.870012	3.16447	0.00155363	0.0436728
XLOC_227476	XLOC_227476	-	contig91336:280-1556	NIL1_F50	NIL1_M50	OK	4.24364	0.854991	-2.31132	4.81864	1.44543e-06	0.000133659
XLOC_227480	XLOC_227480	-	contig91353:10-1800	NIL1_F50	NIL1_M50	OK	60.9008	18.3303	-1.73223	7.08722	1.36846e-12	5.05512e-10
XLOC_227582	XLOC_227582	-	contig914532:7-1051	NIL1_F50	NIL1_M50	OK	103.833	43.9072	-1.24174	5.56308	2.6506e-08	3.97195e-06
XLOC_227637	XLOC_227637	-	contig91514:50-2460	NIL1_F50	NIL1_M50	OK	126.987	53.1345	-1.25696	5.18362	2.17621e-07	2.55957e-05
XLOC_227642	XLOC_227642	-	contig915236:434-1027	NIL1_F50	NIL1_M50	OK	37.7264	60.8175	0.688913	-2.87963	0.00398145	0.0890951
XLOC_227798	XLOC_227798	-	contig91753:1341-2452	NIL1_F50	NIL1_M50	OK	3.4622	9.81503	1.50331	-3.80805	0.000140067	0.00640207
XLOC_227882	XLOC_227882	-	contig918157:0-1063	NIL1_F50	NIL1_M50	OK	21.3695	38.5091	0.849643	-3.66539	0.000246966	0.0101574
XLOC_227901	XLOC_227901	-	contig918800:2-971	NIL1_F50	NIL1_M50	OK	2.61898	0.0592412	-5.46626	3.04034	0.00236312	0.0602079
XLOC_228144	XLOC_228144	-	contig921516:0-1058	NIL1_F50	NIL1_M50	OK	9.19392	3.81351	-1.26956	4.03828	5.38455e-05	0.0029016
XLOC_228167	XLOC_228167	-	contig921661:0-1060	NIL1_F50	NIL1_M50	OK	5.2098	11.5057	1.14305	-3.80972	0.000139124	0.00636673
XLOC_228273	XLOC_228273	-	contig923287:17-1055	NIL1_F50	NIL1_M50	OK	11.6412	0.733292	-3.98871	7.65549	1.93179e-14	9.6731e-12
XLOC_228298	XLOC_228298	-	contig923478:7-1039	NIL1_F50	NIL1_M50	OK	7.17764	2.72733	-1.39602	3.65278	0.000259413	0.0105725
XLOC_228436	XLOC_228436	-	contig925256:6-1059	NIL1_F50	NIL1_M50	OK	1.98327	4.57409	1.20561	-3.06698	0.00216237	0.0562694
XLOC_228746	XLOC_228746	-	contig92923:487-2449	NIL1_F50	NIL1_M50	OK	14.824	8.75684	-0.759453	3.23472	0.00121763	0.0361638
XLOC_228976	XLOC_228976	-	contig932454:0-1040	NIL1_F50	NIL1_M50	OK	3.93442	0.824798	-2.25404	4.2997	1.71032e-05	0.00110789
XLOC_229104	XLOC_229104	-	contig934187:0-1052	NIL1_F50	NIL1_M50	OK	16.9264	0.590801	-4.84046	8.60001	0	0
XLOC_229147	XLOC_229147	-	contig934459:5-1055	NIL1_F50	NIL1_M50	OK	90.6863	45.1446	-1.00633	4.66891	3.02806e-06	0.000252689
XLOC_229163	XLOC_229163	-	contig934515:30-1053	NIL1_F50	NIL1_M50	OK	38.8661	20.0904	-0.952004	3.16625	0.00154419	0.0434668
XLOC_229199	XLOC_229199	-	contig93482:7-1890	NIL1_F50	NIL1_M50	OK	15.9919	0.374941	-5.41453	8.12444	4.44089e-16	2.80153e-13
XLOC_229304	XLOC_229304	-	contig93630:724-1814	NIL1_F50	NIL1_M50	OK	66.2634	100.455	0.600271	-2.85616	0.00428792	0.0941401
XLOC_229423	XLOC_229423	-	contig937994:2-1050	NIL1_F50	NIL1_M50	OK	11.1742	2.87117	-1.96046	5.77461	7.713e-09	1.31868e-06
XLOC_229433	XLOC_229433	-	contig938057:291-1050	NIL1_F50	NIL1_M50	OK	20.4717	5.002	-2.03305	6.47798	9.29565e-11	2.43023e-08
XLOC_229448	XLOC_229448	-	contig938137:567-1048	NIL1_F50	NIL1_M50	OK	6.55572	14.4515	1.1404	-2.89596	0.00377997	0.0857243
XLOC_229454	XLOC_229454	-	contig938153:68-1051	NIL1_F50	NIL1_M50	OK	9.01238	0.135563	-6.05487	2.88848	0.00387105	0.0872603
XLOC_229526	XLOC_229526	-	contig939709:65-1030	NIL1_F50	NIL1_M50	OK	347.285	36.7553	-3.24009	15.3514	0	0
XLOC_229735	XLOC_229735	-	contig942044:97-1022	NIL1_F50	NIL1_M50	OK	13.1848	3.13803	-2.07094	5.97561	2.29236e-09	4.43595e-07
XLOC_229747	XLOC_229747	-	contig942143:9-1030	NIL1_F50	NIL1_M50	OK	75.6002	43.8224	-0.786719	3.72227	0.000197439	0.00847576
XLOC_230005	XLOC_230005	-	contig945620:113-1048	NIL1_F50	NIL1_M50	OK	2.41668	5.70532	1.23928	-3.21501	0.00130442	0.0381493
XLOC_230245	XLOC_230245	-	contig949508:1-1007	NIL1_F50	NIL1_M50	OK	6.48632	12.1396	0.904253	-3.02125	0.00251732	0.063136
XLOC_230445	XLOC_230445	-	contig95203:18-674	NIL1_F50	NIL1_M50	OK	1.49047	0	-1.79769e+308	-1.79769e+308	0.000668872	0.0226026
XLOC_230671	XLOC_230671	-	contig955360:8-972	NIL1_F50	NIL1_M50	OK	9.5304	5.07781	-0.90833	2.94858	0.00319237	0.0755505
XLOC_230969	XLOC_230969	-	contig959221:96-1026	NIL1_F50	NIL1_M50	OK	8.27592	0.698774	-3.56602	6.2141	5.16208e-10	1.15415e-07
XLOC_231098	XLOC_231098	-	contig961076:1-1037	NIL1_F50	NIL1_M50	OK	24.9748	46.2636	0.889407	-3.64027	0.000272356	0.010996
XLOC_231376	XLOC_231376	-	contig964842:1-1022	NIL1_F50	NIL1_M50	OK	28.7442	4.50365	-2.6741	9.44375	0	0
XLOC_231427	XLOC_231427	-	contig965752:0-1035	NIL1_F50	NIL1_M50	OK	16.3665	4.5938	-1.83299	5.34513	9.03525e-08	1.17831e-05
XLOC_231452	XLOC_231452	-	contig96641:813-2424	NIL1_F50	NIL1_M50	OK	339.3	165.691	-1.03407	4.9464	7.55997e-07	7.61048e-05
XLOC_231465	XLOC_231465	-	contig96651:0-1385	NIL1_F50	NIL1_M50	OK	7.49912	16.4923	1.137	-4.27466	1.91433e-05	0.00121862
XLOC_231496	XLOC_231496	-	contig966773:130-1027	NIL1_F50	NIL1_M50	OK	5.55333	12.575	1.17913	-3.03549	0.00240146	0.0609337
XLOC_231902	XLOC_231902	-	contig972441:10-1033	NIL1_F50	NIL1_M50	OK	44.1857	16.8639	-1.38965	5.91055	3.40963e-09	6.34251e-07
XLOC_232257	XLOC_232257	-	contig977551:26-978	NIL1_F50	NIL1_M50	OK	5.07167	1.10565	-2.19757	4.53714	5.70235e-06	0.000434894
XLOC_232598	XLOC_232598	-	contig982450:62-889	NIL1_F50	NIL1_M50	OK	29.9691	12.0951	-1.30906	4.3395	1.42804e-05	0.000951554
XLOC_232750	XLOC_232750	-	contig984521:19-379	NIL1_F50	NIL1_M50	OK	39.437	0.926329	-5.41188	5.20768	1.91215e-07	2.28452e-05
XLOC_232767	XLOC_232767	-	contig984592:0-1027	NIL1_F50	NIL1_M50	OK	90.561	2.25638	-5.32681	10.1816	0	0
XLOC_232885	XLOC_232885	-	contig986470:1-1018	NIL1_F50	NIL1_M50	OK	16.9426	6.48332	-1.38585	3.63383	0.000279241	0.01122
XLOC_233354	XLOC_233354	-	contig993943:0-1017	NIL1_F50	NIL1_M50	OK	1321.48	842.376	-0.649613	2.89387	0.00380526	0.086159
XLOC_233422	XLOC_233422	-	contig994412:29-1010	NIL1_F50	NIL1_M50	OK	28.6944	6.61104	-2.11782	6.68918	2.24432e-11	6.62816e-09
XLOC_233445	XLOC_233445	-	contig994922:10-1016	NIL1_F50	NIL1_M50	OK	13.3985	0.756575	-4.14644	7.96448	1.55431e-15	9.13124e-13
XLOC_233710	XLOC_233710	-	contig99877:6-1985	NIL1_F50	NIL1_M50	OK	1.94536	0.0341904	-5.8303	3.54996	0.000385293	0.0145469
XLOC_000185	XLOC_000185	-	contig00346:5684-7031	NIL2_F30	NIL2_M30	OK	6.91636	3.15128	-1.13407	3.93805	8.21477e-05	0.00412253
XLOC_000251	XLOC_000251	-	contig00494:243-3557	NIL2_F30	NIL2_M30	OK	1.81261	0.15535	-3.54447	3.34906	0.000810869	0.0263073
XLOC_000542	XLOC_000542	-	contig01158:3379-6138	NIL2_F30	NIL2_M30	OK	7.16205	2.78705	-1.36164	3.099	0.00194178	0.0518535
XLOC_000710	XLOC_000710	-	contig01594:37-4033	NIL2_F30	NIL2_M30	OK	7.07609	1.99793	-1.82445	2.90498	0.00367276	0.0839033
XLOC_000877	XLOC_000877	-	contig02089:1188-2674	NIL2_F30	NIL2_M30	OK	1.73437	0.078855	-4.45906	3.66478	0.000247547	0.0101766
XLOC_002133	XLOC_002133	-	contig05980:1396-2019	NIL2_F30	NIL2_M30	OK	43.2388	7.14431	-2.59746	8.1962	2.22045e-16	1.44649e-13
XLOC_002336	XLOC_002336	-	contig06641:822-1922	NIL2_F30	NIL2_M30	OK	11.8313	5.74096	-1.04324	3.1582	0.00158748	0.0444058
XLOC_002653	XLOC_002653	-	contig07875:2217-3725	NIL2_F30	NIL2_M30	OK	14.7053	7.22894	-1.02448	4.48822	7.1822e-06	0.00052992
XLOC_002733	XLOC_002733	-	contig08139:2576-4315	NIL2_F30	NIL2_M30	OK	4.46841	2.02219	-1.14384	3.43183	0.000599518	0.0207253
XLOC_002864	XLOC_002864	-	contig08686:694-2490	NIL2_F30	NIL2_M30	OK	4.66132	0.704763	-2.72553	4.85395	1.21025e-06	0.000114542
XLOC_002925	XLOC_002925	-	contig08880:108-3648	NIL2_F30	NIL2_M30	OK	10.2374	5.62773	-0.863227	2.88685	0.00389114	0.0875989
XLOC_002978	XLOC_002978	-	contig09034:1-1979	NIL2_F30	NIL2_M30	OK	8.42601	3.85844	-1.12683	3.31401	0.000919682	0.029054
XLOC_003126	XLOC_003126	-	contig09568:6-1342	NIL2_F30	NIL2_M30	OK	18.459	11.4746	-0.685886	3.12943	0.00175144	0.0478942
XLOC_003773	XLOC_003773	-	contig1006485:5-1016	NIL2_F30	NIL2_M30	OK	23.8396	52.2046	1.13082	-3.12183	0.00179728	0.0488598
XLOC_003938	XLOC_003938	-	contig1009188:8-1013	NIL2_F30	NIL2_M30	OK	11.6647	6.91342	-0.754682	2.8907	0.00384384	0.0868053
XLOC_004371	XLOC_004371	-	contig1014539:0-1012	NIL2_F30	NIL2_M30	OK	27.7644	16.7103	-0.732499	3.37428	0.000740101	0.0244822
XLOC_004892	XLOC_004892	-	contig1021700:2-1006	NIL2_F30	NIL2_M30	OK	4.0715	1.15774	-1.81425	3.97938	6.90947e-05	0.00357102
XLOC_005633	XLOC_005633	-	contig103245:389-2378	NIL2_F30	NIL2_M30	OK	26.3069	2.69966	-3.28459	3.41835	0.000630027	0.0215564
XLOC_005649	XLOC_005649	-	contig1032595:145-929	NIL2_F30	NIL2_M30	OK	5.82375	1.63474	-1.83289	4.07077	4.68585e-05	0.00258404
XLOC_006175	XLOC_006175	-	contig1039214:3-748	NIL2_F30	NIL2_M30	OK	4.96523	0.162583	-4.93261	3.78372	0.000154503	0.00693739
XLOC_007140	XLOC_007140	-	contig1053341:1-900	NIL2_F30	NIL2_M30	OK	2.32186	0.444293	-2.3857	3.2093	0.0013306	0.0387385
XLOC_009066	XLOC_009066	-	contig1080252:2-980	NIL2_F30	NIL2_M30	OK	3.96373	1.18452	-1.74255	3.79225	0.000149291	0.00674489
XLOC_009336	XLOC_009336	-	contig108381:430-1300	NIL2_F30	NIL2_M30	OK	13.0017	22.0365	0.761188	-2.96084	0.00306798	0.073317
XLOC_010477	XLOC_010477	-	contig1098987:1-857	NIL2_F30	NIL2_M30	OK	7.43915	3.37834	-1.13883	3.37844	0.000728983	0.0241901
XLOC_010776	XLOC_010776	-	contig110329:309-1697	NIL2_F30	NIL2_M30	OK	5.44298	1.92491	-1.49961	4.62881	3.67767e-06	0.000298645
XLOC_011380	XLOC_011380	-	contig111216:6-2206	NIL2_F30	NIL2_M30	OK	24.4057	12.3693	-0.980447	4.12376	3.72732e-05	0.00213406
XLOC_011425	XLOC_011425	-	contig1113444:2-967	NIL2_F30	NIL2_M30	OK	28.11	17.7979	-0.659374	3.0448	0.00232833	0.0595385
XLOC_011771	XLOC_011771	-	contig1118229:0-728	NIL2_F30	NIL2_M30	OK	10.5551	3.14297	-1.74774	3.68216	0.00023127	0.00963357
XLOC_012413	XLOC_012413	-	contig11282:957-2196	NIL2_F30	NIL2_M30	OK	18.1008	3.18768	-2.50547	5.11112	3.20258e-07	3.59341e-05
XLOC_013091	XLOC_013091	-	contig1137710:0-953	NIL2_F30	NIL2_M30	OK	72.8401	47.1	-0.629006	3.29812	0.000973355	0.0303702
XLOC_013735	XLOC_013735	-	contig11474:1832-4100	NIL2_F30	NIL2_M30	OK	19.711	4.52133	-2.12418	7.21063	5.56888e-13	2.20486e-10
XLOC_017606	XLOC_017606	-	contig1203773:35-928	NIL2_F30	NIL2_M30	OK	2.22053	0.409303	-2.43967	3.14244	0.00167548	0.0462963
XLOC_017990	XLOC_017990	-	contig1209246:3-927	NIL2_F30	NIL2_M30	OK	4.00962	1.25034	-1.68115	3.58328	0.000339312	0.0131329
XLOC_018345	XLOC_018345	-	contig121510:810-2256	NIL2_F30	NIL2_M30	OK	33.9977	5.82384	-2.5454	10.9707	0	0
XLOC_019127	XLOC_019127	-	contig1226126:1-922	NIL2_F30	NIL2_M30	OK	3.56167	1.0997	-1.69545	3.43701	0.000588181	0.0204149
XLOC_019412	XLOC_019412	-	contig1230775:1-879	NIL2_F30	NIL2_M30	OK	7.31663	1.66145	-2.13873	5.16916	2.35151e-07	2.7392e-05
XLOC_020821	XLOC_020821	-	contig1251819:0-908	NIL2_F30	NIL2_M30	OK	3.62853	0.531554	-2.7711	4.146	3.38332e-05	0.00196752
XLOC_021219	XLOC_021219	-	contig125716:1168-2185	NIL2_F30	NIL2_M30	OK	8.99354	2.61412	-1.78256	4.26453	2.00327e-05	0.00126663
XLOC_021862	XLOC_021862	-	contig1267427:11-670	NIL2_F30	NIL2_M30	OK	6.37462	1.34694	-2.24265	3.25127	0.0011489	0.0345665
XLOC_021869	XLOC_021869	-	contig1267451:1-903	NIL2_F30	NIL2_M30	OK	14.5983	7.80023	-0.90421	3.47571	0.000509512	0.0181972
XLOC_022213	XLOC_022213	-	contig1272561:12-891	NIL2_F30	NIL2_M30	OK	165.154	96.5763	-0.774074	4.06702	4.76183e-05	0.00261868
XLOC_022408	XLOC_022408	-	contig12763:2010-4008	NIL2_F30	NIL2_M30	OK	1.32511	0.231736	-2.51556	3.94265	8.05876e-05	0.00405789
XLOC_022509	XLOC_022509	-	contig1277753:0-769	NIL2_F30	NIL2_M30	OK	3.44648	0.925033	-1.89755	3.19427	0.00140187	0.04035
XLOC_024522	XLOC_024522	-	contig1308092:19-882	NIL2_F30	NIL2_M30	OK	5.72349	1.52001	-1.91281	4.32244	1.54316e-05	0.00101581
XLOC_024873	XLOC_024873	-	contig131337:726-2214	NIL2_F30	NIL2_M30	OK	12.5798	5.99347	-1.06965	4.51488	6.33516e-06	0.000475863
XLOC_025097	XLOC_025097	-	contig1317142:0-884	NIL2_F30	NIL2_M30	OK	31.2466	19.398	-0.68779	3.17406	0.00150324	0.042579
XLOC_026291	XLOC_026291	-	contig1335780:0-869	NIL2_F30	NIL2_M30	OK	19.5152	9.57913	-1.02663	3.50869	0.000450313	0.0164874
XLOC_026888	XLOC_026888	-	contig134488:0-2008	NIL2_F30	NIL2_M30	OK	50.4333	27.6616	-0.866492	3.41742	0.000632175	0.021615
XLOC_027034	XLOC_027034	-	contig1347260:0-869	NIL2_F30	NIL2_M30	OK	82.573	138.783	0.749091	-3.72988	0.000191569	0.0082707
XLOC_027150	XLOC_027150	-	contig1349762:0-539	NIL2_F30	NIL2_M30	OK	8.27455	0.826758	-3.32314	4.34349	1.40238e-05	0.000937194
XLOC_027697	XLOC_027697	-	contig1358496:0-870	NIL2_F30	NIL2_M30	OK	25.6913	7.42961	-1.78992	6.96845	3.20455e-12	1.10717e-09
XLOC_028302	XLOC_028302	-	contig1367719:2-871	NIL2_F30	NIL2_M30	OK	2.03688	6.38894	1.64921	-3.17423	0.00150235	0.0425595
XLOC_028765	XLOC_028765	-	contig137521:17-1419	NIL2_F30	NIL2_M30	OK	7.52548	2.90264	-1.37442	3.16828	0.00153346	0.0432349
XLOC_029619	XLOC_029619	-	contig138846:1158-2166	NIL2_F30	NIL2_M30	OK	8.89395	1.08936	-3.02935	6.80924	9.81148e-12	3.09682e-09
XLOC_029742	XLOC_029742	-	contig1390878:75-717	NIL2_F30	NIL2_M30	OK	11.874	1.50871	-2.97641	5.84835	4.96483e-09	8.87917e-07
XLOC_029800	XLOC_029800	-	contig1391286:0-862	NIL2_F30	NIL2_M30	OK	3.07013	0.253188	-3.60002	3.72207	0.000197599	0.00848133
XLOC_029978	XLOC_029978	-	contig1394141:0-862	NIL2_F30	NIL2_M30	OK	51.1185	29.0461	-0.815503	3.95229	7.74078e-05	0.00392549
XLOC_032163	XLOC_032163	-	contig143080:1054-2150	NIL2_F30	NIL2_M30	OK	8.83514	1.85055	-2.2553	6.36637	1.93559e-10	4.74428e-08
XLOC_033955	XLOC_033955	-	contig146011:237-2139	NIL2_F30	NIL2_M30	OK	21.6439	10.7585	-1.00848	4.6541	3.25399e-06	0.00026879
XLOC_034612	XLOC_034612	-	contig147147:0-1636	NIL2_F30	NIL2_M30	OK	14.62	26.8952	0.879409	-3.78167	0.000155783	0.00698457
XLOC_034726	XLOC_034726	-	contig1473899:0-833	NIL2_F30	NIL2_M30	OK	7.80453	1.72124	-2.18087	5.06199	4.14907e-07	4.50528e-05
XLOC_035250	XLOC_035250	-	contig1483543:41-831	NIL2_F30	NIL2_M30	OK	34.8826	13.046	-1.4189	5.87449	4.24134e-09	7.71229e-07
XLOC_035674	XLOC_035674	-	contig1490100:126-831	NIL2_F30	NIL2_M30	OK	11.9988	5.35752	-1.16325	3.64281	0.000269674	0.0109066
XLOC_035837	XLOC_035837	-	contig1493003:3-824	NIL2_F30	NIL2_M30	OK	125.781	63.1463	-0.99414	5.07728	3.8288e-07	4.20081e-05
XLOC_036055	XLOC_036055	-	contig1496442:0-805	NIL2_F30	NIL2_M30	OK	178.403	110.541	-0.690556	3.77739	0.000158481	0.00708333
XLOC_036569	XLOC_036569	-	contig1505680:0-825	NIL2_F30	NIL2_M30	OK	23.527	37.8407	0.685623	-2.99434	0.00275038	0.0675452
XLOC_036817	XLOC_036817	-	contig1509367:0-823	NIL2_F30	NIL2_M30	OK	13.9087	1.82897	-2.92689	7.34153	2.11164e-13	8.96764e-11
XLOC_037606	XLOC_037606	-	contig1522315:0-818	NIL2_F30	NIL2_M30	OK	53.9356	96.6663	0.841775	-3.4251	0.000614562	0.0211374
XLOC_039289	XLOC_039289	-	contig155205:435-1284	NIL2_F30	NIL2_M30	OK	2.30197	0.301072	-2.93469	3.20749	0.00133899	0.0389309
XLOC_040065	XLOC_040065	-	contig1566187:5-807	NIL2_F30	NIL2_M30	OK	8.41712	0.663793	-3.66452	5.77857	7.53384e-09	1.29115e-06
XLOC_040202	XLOC_040202	-	contig15682:2852-3806	NIL2_F30	NIL2_M30	OK	8.89905	3.73931	-1.25088	3.94931	7.83772e-05	0.00396598
XLOC_040408	XLOC_040408	-	contig1572186:0-799	NIL2_F30	NIL2_M30	OK	2.26573	0.287207	-2.97981	3.06338	0.00218853	0.0567848
XLOC_041133	XLOC_041133	-	contig1583941:6-801	NIL2_F30	NIL2_M30	OK	24.5237	4.40767	-2.47609	8.24595	2.22045e-16	1.44649e-13
XLOC_041851	XLOC_041851	-	contig159478:140-2069	NIL2_F30	NIL2_M30	OK	3.6296	1.3362	-1.44167	2.90609	0.00365979	0.0836809
XLOC_042239	XLOC_042239	-	contig1602258:0-793	NIL2_F30	NIL2_M30	OK	27.9433	15.3777	-0.861662	3.70956	0.000207623	0.00882611
XLOC_043432	XLOC_043432	-	contig1622795:0-790	NIL2_F30	NIL2_M30	OK	14.9467	8.42299	-0.827422	3.06798	0.0021551	0.0561257
XLOC_043458	XLOC_043458	-	contig1622961:1-790	NIL2_F30	NIL2_M30	OK	5.61698	0.647577	-3.11667	4.28033	1.86615e-05	0.00119269
XLOC_044853	XLOC_044853	-	contig164695:2-2055	NIL2_F30	NIL2_M30	OK	63.5038	40.2217	-0.658869	2.89649	0.00377362	0.0856119
XLOC_045375	XLOC_045375	-	contig165575:19-1799	NIL2_F30	NIL2_M30	OK	0.959359	2.21965	1.21019	-3.15797	0.00158871	0.044431
XLOC_045399	XLOC_045399	-	contig1655850:0-768	NIL2_F30	NIL2_M30	OK	29.5942	16.1776	-0.871312	3.60395	0.000313414	0.0123204
XLOC_046246	XLOC_046246	-	contig167127:330-2041	NIL2_F30	NIL2_M30	OK	1.70207	0.485505	-1.80973	3.2158	0.0013008	0.0380693
XLOC_047949	XLOC_047949	-	contig17005:1255-3705	NIL2_F30	NIL2_M30	OK	10.1601	5.23762	-0.955938	4.05309	5.05453e-05	0.00275199
XLOC_051603	XLOC_051603	-	contig1767361:18-752	NIL2_F30	NIL2_M30	OK	3.78475	1.3356	-1.50271	2.85194	0.00434539	0.0950699
XLOC_052271	XLOC_052271	-	contig178114:0-1593	NIL2_F30	NIL2_M30	OK	7.37533	2.7051	-1.44702	5.1322	2.86369e-07	3.25721e-05
XLOC_053638	XLOC_053638	-	contig1807311:2-659	NIL2_F30	NIL2_M30	OK	512.149	751.229	0.552688	-2.99787	0.00271872	0.0669431
XLOC_056820	XLOC_056820	-	contig1866533:1-565	NIL2_F30	NIL2_M30	OK	77.6148	29.3956	-1.40073	5.39305	6.92719e-08	9.31984e-06
XLOC_057561	XLOC_057561	-	contig1879824:0-727	NIL2_F30	NIL2_M30	OK	136.989	57.1229	-1.26192	6.57737	4.78844e-11	1.32637e-08
XLOC_057708	XLOC_057708	-	contig188361:4-1974	NIL2_F30	NIL2_M30	OK	33.016	12.4626	-1.40556	4.67117	2.99482e-06	0.00025031
XLOC_058092	XLOC_058092	-	contig1889986:5-722	NIL2_F30	NIL2_M30	OK	2.84204	0.425438	-2.7399	3.14385	0.00166741	0.0461225
XLOC_058807	XLOC_058807	-	contig1903954:0-720	NIL2_F30	NIL2_M30	OK	3.80978	1.17727	-1.69426	3.02918	0.00245221	0.0619056
XLOC_060651	XLOC_060651	-	contig1940942:0-706	NIL2_F30	NIL2_M30	OK	71.6653	43.3625	-0.724828	3.5853	0.000336685	0.0130525
XLOC_061017	XLOC_061017	-	contig1946635:0-710	NIL2_F30	NIL2_M30	OK	5.19133	16.247	1.64599	-5.01377	5.33744e-07	5.61325e-05
XLOC_062841	XLOC_062841	-	contig1982394:19-694	NIL2_F30	NIL2_M30	OK	160.861	106.844	-0.590314	3.00973	0.00261478	0.0649902
XLOC_063579	XLOC_063579	-	contig1997092:0-700	NIL2_F30	NIL2_M30	OK	12.4594	4.57188	-1.44637	4.38825	1.14267e-05	0.000787663
XLOC_064291	XLOC_064291	-	contig2011049:4-681	NIL2_F30	NIL2_M30	OK	6.68047	3.09132	-1.11173	2.84629	0.00442326	0.09632
XLOC_064404	XLOC_064404	-	contig201407:384-1934	NIL2_F30	NIL2_M30	OK	25.3721	3.22756	-2.97473	6.6084	3.88487e-11	1.09595e-08
XLOC_066242	XLOC_066242	-	contig204982:92-1881	NIL2_F30	NIL2_M30	OK	1.39989	0.47137	-1.57038	3.0801	0.00206928	0.0544084
XLOC_067471	XLOC_067471	-	contig207687:9-1903	NIL2_F30	NIL2_M30	OK	20.5047	8.82803	-1.21579	5.80278	6.52241e-09	1.13484e-06
XLOC_067489	XLOC_067489	-	contig207720:835-1847	NIL2_F30	NIL2_M30	OK	1.90334	0.114429	-4.05601	3.16639	0.00154344	0.0434501
XLOC_071049	XLOC_071049	-	contig215271:1-1881	NIL2_F30	NIL2_M30	OK	14.9333	7.6806	-0.959239	3.60154	0.000316332	0.0124134
XLOC_071205	XLOC_071205	-	contig2154545:2-668	NIL2_F30	NIL2_M30	OK	12.9991	3.48492	-1.89921	5.19849	2.00918e-07	2.38667e-05
XLOC_072233	XLOC_072233	-	contig217575:410-1874	NIL2_F30	NIL2_M30	OK	34.877	19.226	-0.859214	3.99913	6.35748e-05	0.00333193
XLOC_072353	XLOC_072353	-	contig217883:633-1796	NIL2_F30	NIL2_M30	OK	8.17996	3.92074	-1.06097	3.66274	0.000249534	0.010244
XLOC_072944	XLOC_072944	-	contig219099:3-744	NIL2_F30	NIL2_M30	OK	1.09914	0	-1.79769e+308	-1.79769e+308	0.00127074	0.0373824
XLOC_073191	XLOC_073191	-	contig2195560:0-654	NIL2_F30	NIL2_M30	OK	18.1734	2.97774	-2.60954	6.83918	7.96496e-12	2.55612e-09
XLOC_073993	XLOC_073993	-	contig2214735:8-638	NIL2_F30	NIL2_M30	OK	3.69764	8.92252	1.27085	-3.32936	0.000870459	0.0278166
XLOC_074738	XLOC_074738	-	contig222817:11-1092	NIL2_F30	NIL2_M30	OK	6.68059	1.40749	-2.24685	5.59933	2.1518e-08	3.29847e-06
XLOC_074823	XLOC_074823	-	contig223070:75-1821	NIL2_F30	NIL2_M30	OK	1.65566	0.526112	-1.65396	3.38909	0.00070125	0.0234617
XLOC_074918	XLOC_074918	-	contig2231691:0-523	NIL2_F30	NIL2_M30	OK	7.79359	1.24915	-2.64135	4.03027	5.57123e-05	0.00298543
XLOC_075192	XLOC_075192	-	contig2236830:0-651	NIL2_F30	NIL2_M30	OK	210.435	138.699	-0.601417	3.04915	0.0022949	0.0588873
XLOC_075353	XLOC_075353	-	contig224100:1269-1855	NIL2_F30	NIL2_M30	OK	12.2178	0.575014	-4.40925	5.25568	1.47478e-07	1.81671e-05
XLOC_076194	XLOC_076194	-	contig2257874:3-644	NIL2_F30	NIL2_M30	OK	265.879	403.419	0.601507	-3.00817	0.00262829	0.0652502
XLOC_076313	XLOC_076313	-	contig2259142:0-642	NIL2_F30	NIL2_M30	OK	3.91585	0.106605	-5.19897	2.90545	0.00366722	0.0838085
XLOC_077489	XLOC_077489	-	contig228520:0-1057	NIL2_F30	NIL2_M30	OK	19.7018	7.29666	-1.43302	5.84412	5.09261e-09	9.08432e-07
XLOC_079426	XLOC_079426	-	contig2328200:13-618	NIL2_F30	NIL2_M30	OK	4.87723	1.54684	-1.65673	2.94265	0.00325417	0.0766329
XLOC_079754	XLOC_079754	-	contig2334427:0-636	NIL2_F30	NIL2_M30	OK	8.08631	2.8606	-1.49916	3.6352	0.00027777	0.0111726
XLOC_081916	XLOC_081916	-	contig238063:3-1808	NIL2_F30	NIL2_M30	OK	29.447	15.5554	-0.920705	4.54571	5.47504e-06	0.000420004
XLOC_083737	XLOC_083737	-	contig242180:286-1744	NIL2_F30	NIL2_M30	OK	27.5219	12.9477	-1.08788	4.73557	2.18441e-06	0.000190832
XLOC_084103	XLOC_084103	-	contig2430906:0-615	NIL2_F30	NIL2_M30	OK	14.822	31.6795	1.09581	-3.81852	0.000134255	0.00618349
XLOC_085097	XLOC_085097	-	contig2454154:4-613	NIL2_F30	NIL2_M30	OK	6.55662	1.05217	-2.63959	2.93178	0.0033703	0.0786836
XLOC_085392	XLOC_085392	-	contig246083:827-1796	NIL2_F30	NIL2_M30	OK	2.55037	0.344455	-2.88832	3.67001	0.000242539	0.0100117
XLOC_085659	XLOC_085659	-	contig24677:1223-2904	NIL2_F30	NIL2_M30	OK	1.19014	0.220178	-2.43439	2.89085	0.00384203	0.0867757
XLOC_087141	XLOC_087141	-	contig2500970:0-603	NIL2_F30	NIL2_M30	OK	5.37438	0.971538	-2.46776	3.69519	0.000219718	0.00924204
XLOC_089081	XLOC_089081	-	contig25450:148-2181	NIL2_F30	NIL2_M30	OK	4.82493	0.971856	-2.31169	5.43678	5.42528e-08	7.50486e-06
XLOC_089766	XLOC_089766	-	contig256087:0-1777	NIL2_F30	NIL2_M30	OK	3.5769	0.695701	-2.36217	5.76942	7.95448e-09	1.35586e-06
XLOC_090261	XLOC_090261	-	contig2572720:5-591	NIL2_F30	NIL2_M30	OK	52.1626	21.3596	-1.28813	5.4749	4.3776e-08	6.20281e-06
XLOC_090732	XLOC_090732	-	contig2583957:1-475	NIL2_F30	NIL2_M30	OK	5.85444	1.08245	-2.43523	3.15258	0.00161834	0.0450705
XLOC_090833	XLOC_090833	-	contig2584944:1-558	NIL2_F30	NIL2_M30	OK	6.03089	1.66913	-1.85327	3.27665	0.00105047	0.0322315
XLOC_090964	XLOC_090964	-	contig258895:752-1768	NIL2_F30	NIL2_M30	OK	78.3971	52.261	-0.585065	3.12637	0.00176977	0.0482824
XLOC_091505	XLOC_091505	-	contig2602107:0-568	NIL2_F30	NIL2_M30	OK	50.0403	30.486	-0.714942	3.15911	0.00158252	0.0443014
XLOC_092689	XLOC_092689	-	contig262859:4-1447	NIL2_F30	NIL2_M30	OK	8.56361	2.7095	-1.66019	5.82137	5.83658e-09	1.02718e-06
XLOC_093065	XLOC_093065	-	contig263808:0-499	NIL2_F30	NIL2_M30	OK	8.50961	1.91436	-2.15223	3.76198	0.000168575	0.00744902
XLOC_094870	XLOC_094870	-	contig2678508:0-575	NIL2_F30	NIL2_M30	OK	41.3777	22.8018	-0.859704	3.63665	0.000276203	0.0111215
XLOC_094977	XLOC_094977	-	contig2681778:0-574	NIL2_F30	NIL2_M30	OK	65.4436	14.6048	-2.16381	8.60763	0	0
XLOC_095144	XLOC_095144	-	contig268477:118-1750	NIL2_F30	NIL2_M30	OK	6.80359	2.12534	-1.6786	3.19817	0.00138304	0.0399288
XLOC_096179	XLOC_096179	-	contig2709463:0-563	NIL2_F30	NIL2_M30	OK	47.2664	25.0068	-0.918496	3.09145	0.00199184	0.0528652
XLOC_096577	XLOC_096577	-	contig27176:3-689	NIL2_F30	NIL2_M30	OK	15.0429	6.83853	-1.13733	3.81346	0.000137033	0.00628844
XLOC_096614	XLOC_096614	-	contig271920:3-1739	NIL2_F30	NIL2_M30	OK	39.1733	18.2231	-1.1041	3.30494	0.000949954	0.0297991
XLOC_096812	XLOC_096812	-	contig2723514:0-569	NIL2_F30	NIL2_M30	OK	30.0587	10.6652	-1.49487	5.38134	7.39353e-08	9.8674e-06
XLOC_097212	XLOC_097212	-	contig2735033:0-561	NIL2_F30	NIL2_M30	OK	186.282	102.058	-0.868101	3.23879	0.00120038	0.0357674
XLOC_098202	XLOC_098202	-	contig275880:19-1722	NIL2_F30	NIL2_M30	OK	152.708	95.1892	-0.68191	3.36068	0.000777515	0.0254498
XLOC_099276	XLOC_099276	-	contig278474:434-1721	NIL2_F30	NIL2_M30	OK	19.0345	7.58602	-1.3272	4.54236	5.56268e-06	0.000425771
XLOC_100493	XLOC_100493	-	contig2815070:3-556	NIL2_F30	NIL2_M30	OK	31.1868	18.7681	-0.732653	2.85164	0.0043495	0.0951385
XLOC_100771	XLOC_100771	-	contig2821670:1-503	NIL2_F30	NIL2_M30	OK	42.4854	25.8076	-0.71917	2.95625	0.00311408	0.0741547
XLOC_102766	XLOC_102766	-	contig2870879:0-548	NIL2_F30	NIL2_M30	OK	47.7815	15.0453	-1.66714	6.48583	8.82445e-11	2.31753e-08
XLOC_103817	XLOC_103817	-	contig289809:584-1679	NIL2_F30	NIL2_M30	OK	66.2751	45.1936	-0.552348	2.90879	0.0036283	0.0831389
XLOC_104614	XLOC_104614	-	contig29187:75-1434	NIL2_F30	NIL2_M30	OK	24.7413	15.3767	-0.68617	3.10634	0.00189421	0.0508844
XLOC_105872	XLOC_105872	-	contig2949804:0-535	NIL2_F30	NIL2_M30	OK	103.344	157.713	0.609848	-3.1843	0.00145105	0.0414279
XLOC_105900	XLOC_105900	-	contig295021:320-1590	NIL2_F30	NIL2_M30	OK	6.57137	3.46731	-0.922378	2.86619	0.0041545	0.0919729
XLOC_108162	XLOC_108162	-	contig3008755:0-530	NIL2_F30	NIL2_M30	OK	11.2424	3.29387	-1.7711	4.09672	4.19053e-05	0.00235309
XLOC_109710	XLOC_109710	-	contig30493:0-1962	NIL2_F30	NIL2_M30	OK	20.2975	10.0244	-1.01779	3.48178	0.000498084	0.0178686
XLOC_109844	XLOC_109844	-	contig30538:0-3285	NIL2_F30	NIL2_M30	OK	65.3557	40.042	-0.706799	3.8406	0.000122733	0.0057455
XLOC_110794	XLOC_110794	-	contig3081249:0-519	NIL2_F30	NIL2_M30	OK	6.8472	1.13341	-2.59485	3.71351	0.000204406	0.00871497
XLOC_110811	XLOC_110811	-	contig3081593:1-518	NIL2_F30	NIL2_M30	OK	5.63494	0.585673	-3.26623	3.46231	0.000535552	0.0189407
XLOC_111523	XLOC_111523	-	contig310000:318-1122	NIL2_F30	NIL2_M30	OK	29.4725	10.4032	-1.50234	6.08347	1.17611e-09	2.4315e-07
XLOC_111551	XLOC_111551	-	contig310086:8-1613	NIL2_F30	NIL2_M30	OK	1.81629	0.271497	-2.74199	4.13407	3.56393e-05	0.00205524
XLOC_113124	XLOC_113124	-	contig314492:1-1648	NIL2_F30	NIL2_M30	OK	6.96747	0.494944	-3.8153	3.18707	0.00143724	0.0411213
XLOC_113382	XLOC_113382	-	contig315118:369-1559	NIL2_F30	NIL2_M30	OK	12.1103	0.654692	-4.20928	6.61867	3.62452e-11	1.02902e-08
XLOC_114660	XLOC_114660	-	contig3187532:9-505	NIL2_F30	NIL2_M30	OK	7.97725	1.35328	-2.55943	3.8702	0.000108744	0.00519902
XLOC_115359	XLOC_115359	-	contig320842:647-1464	NIL2_F30	NIL2_M30	OK	3.06143	7.49647	1.29201	-3.2513	0.00114878	0.0345635
XLOC_115948	XLOC_115948	-	contig322549:0-1643	NIL2_F30	NIL2_M30	OK	2.88305	1.07735	-1.42011	2.90989	0.0036156	0.0829241
XLOC_117226	XLOC_117226	-	contig32630:754-3231	NIL2_F30	NIL2_M30	OK	48.5455	27.8148	-0.803483	4.38696	1.14945e-05	0.000791707
XLOC_117728	XLOC_117728	-	contig3275520:20-488	NIL2_F30	NIL2_M30	OK	38.2199	14.8001	-1.36872	4.77036	1.839e-06	0.000164514
XLOC_119008	XLOC_119008	-	contig33125:2627-3210	NIL2_F30	NIL2_M30	OK	12.2284	6.15758	-0.989796	2.93742	0.00330956	0.0776158
XLOC_119699	XLOC_119699	-	contig3333303:1-489	NIL2_F30	NIL2_M30	OK	32.4202	16.9423	-0.936258	3.41058	0.000648243	0.0220448
XLOC_122181	XLOC_122181	-	contig34111:0-2159	NIL2_F30	NIL2_M30	OK	203.933	120.437	-0.759812	4.17479	2.98267e-05	0.00177039
XLOC_123136	XLOC_123136	-	contig34387:4-1377	NIL2_F30	NIL2_M30	OK	10.3109	1.26421	-3.02786	8.54715	0	0
XLOC_123788	XLOC_123788	-	contig34552:16-2950	NIL2_F30	NIL2_M30	OK	7.59289	0.857437	-3.14655	3.53916	0.000401397	0.0150342
XLOC_125296	XLOC_125296	-	contig34997:79-3157	NIL2_F30	NIL2_M30	OK	25.1127	2.47839	-3.34094	5.15069	2.59535e-07	2.98771e-05
XLOC_127010	XLOC_127010	-	contig354431:618-1560	NIL2_F30	NIL2_M30	OK	5.37663	2.15241	-1.32075	3.44267	0.000575992	0.0200775
XLOC_127878	XLOC_127878	-	contig35666:15-3108	NIL2_F30	NIL2_M30	OK	4.80544	2.39926	-1.00208	3.11664	0.00182924	0.049525
XLOC_136592	XLOC_136592	-	contig375903:546-1411	NIL2_F30	NIL2_M30	OK	4.92131	1.89843	-1.37423	3.3454	0.000821648	0.026584
XLOC_137696	XLOC_137696	-	contig377914:0-1546	NIL2_F30	NIL2_M30	OK	62.1947	40.7639	-0.6095	3.10045	0.00193228	0.0516603
XLOC_138069	XLOC_138069	-	contig378539:97-1543	NIL2_F30	NIL2_M30	OK	22.038	11.9882	-0.878377	3.84226	0.000121907	0.00571311
XLOC_141880	XLOC_141880	-	contig385654:111-1533	NIL2_F30	NIL2_M30	OK	15.8965	2.23962	-2.82738	9.37067	0	0
XLOC_142414	XLOC_142414	-	contig3866604:0-405	NIL2_F30	NIL2_M30	OK	57.9338	32.3467	-0.840786	3.3236	0.00088862	0.0282756
XLOC_142933	XLOC_142933	-	contig387603:0-1529	NIL2_F30	NIL2_M30	OK	90.1647	45.3686	-0.990871	5.36886	7.92375e-08	1.04935e-05
XLOC_143038	XLOC_143038	-	contig3877288:0-402	NIL2_F30	NIL2_M30	OK	11.998	4.38927	-1.45074	2.91859	0.00351624	0.0812104
XLOC_143944	XLOC_143944	-	contig3894197:0-398	NIL2_F30	NIL2_M30	OK	19.5717	7.89379	-1.30998	3.22377	0.00126515	0.0372578
XLOC_145314	XLOC_145314	-	contig392070:1-1168	NIL2_F30	NIL2_M30	OK	9.52912	0.851474	-3.48431	4.44407	8.82726e-06	0.000632219
XLOC_145488	XLOC_145488	-	contig392417:14-1523	NIL2_F30	NIL2_M30	OK	29.6192	11.3366	-1.38555	4.40407	1.06238e-05	0.000740389
XLOC_146619	XLOC_146619	-	contig39465:1582-2820	NIL2_F30	NIL2_M30	OK	22.7302	14.7449	-0.624398	2.91432	0.00356469	0.0820414
XLOC_148565	XLOC_148565	-	contig398394:112-1449	NIL2_F30	NIL2_M30	OK	14.2998	8.94066	-0.677545	2.95481	0.00312866	0.0744158
XLOC_154786	XLOC_154786	-	contig4103973:0-349	NIL2_F30	NIL2_M30	OK	1057.6	724.908	-0.544917	3.0371	0.00238863	0.0606922
XLOC_155274	XLOC_155274	-	contig41132:581-1678	NIL2_F30	NIL2_M30	OK	2.36259	0.767826	-1.62152	3.06889	0.00214855	0.0559909
XLOC_155433	XLOC_155433	-	contig411637:226-1493	NIL2_F30	NIL2_M30	OK	11.3545	4.17079	-1.44487	5.36242	8.2113e-08	1.08264e-05
XLOC_156117	XLOC_156117	-	contig4129171:0-345	NIL2_F30	NIL2_M30	OK	45.1343	23.5525	-0.938345	3.06482	0.00217803	0.0565713
XLOC_160839	XLOC_160839	-	contig422329:209-1472	NIL2_F30	NIL2_M30	OK	0.703491	2.42196	1.78357	-3.38822	0.000703489	0.0235218
XLOC_164411	XLOC_164411	-	contig429306:28-1262	NIL2_F30	NIL2_M30	OK	1.36586	0	-1.79769e+308	-1.79769e+308	6.45075e-05	0.00337293
XLOC_165077	XLOC_165077	-	contig430728:232-1462	NIL2_F30	NIL2_M30	OK	7.6929	3.24776	-1.24408	3.57827	0.000345882	0.0133372
XLOC_165336	XLOC_165336	-	contig431303:567-1463	NIL2_F30	NIL2_M30	OK	14.7341	2.94165	-2.32447	7.14812	8.79741e-13	3.36798e-10
XLOC_165751	XLOC_165751	-	contig4321278:0-299	NIL2_F30	NIL2_M30	OK	493.307	279.514	-0.819563	4.11411	3.8868e-05	0.00221039
XLOC_167865	XLOC_167865	-	contig4365944:1-290	NIL2_F30	NIL2_M30	OK	50.7609	10.098	-2.32965	4.98553	6.17913e-07	6.38292e-05
XLOC_168404	XLOC_168404	-	contig4378227:0-280	NIL2_F30	NIL2_M30	OK	560.494	961.925	0.779226	-4.03035	5.56931e-05	0.00298455
XLOC_168509	XLOC_168509	-	contig438101:463-1450	NIL2_F30	NIL2_M30	OK	12.8382	7.76318	-0.725726	2.83971	0.0045155	0.0978079
XLOC_177705	XLOC_177705	-	contig45971:114-2111	NIL2_F30	NIL2_M30	OK	14.7447	1.31041	-3.49211	6.36428	1.96207e-10	4.8028e-08
XLOC_180880	XLOC_180880	-	contig46777:40-1281	NIL2_F30	NIL2_M30	OK	3.82783	1.83806	-1.05834	2.96002	0.00307615	0.0734656
XLOC_182491	XLOC_182491	-	contig472571:296-1403	NIL2_F30	NIL2_M30	OK	11.6673	3.94853	-1.56309	4.65399	3.25566e-06	0.000268907
XLOC_185788	XLOC_185788	-	contig48296:63-2853	NIL2_F30	NIL2_M30	OK	3.45495	1.83307	-0.914401	3.38225	0.000718935	0.0239251
XLOC_186398	XLOC_186398	-	contig485242:3-1402	NIL2_F30	NIL2_M30	OK	3.16893	1.47655	-1.10176	3.02522	0.00248454	0.0625169
XLOC_186660	XLOC_186660	-	contig486169:2-1400	NIL2_F30	NIL2_M30	OK	28.4639	7.24772	-1.97353	7.59388	3.10862e-14	1.50665e-11
XLOC_189128	XLOC_189128	-	contig49640:490-2897	NIL2_F30	NIL2_M30	OK	35.5483	21.6187	-0.717499	3.40534	0.000660808	0.0223862
XLOC_189728	XLOC_189728	-	contig499185:0-1384	NIL2_F30	NIL2_M30	OK	88.219	41.8119	-1.07718	5.65311	1.5757e-08	2.49742e-06
XLOC_190162	XLOC_190162	-	contig50127:362-2901	NIL2_F30	NIL2_M30	OK	37.5645	22.0612	-0.767856	3.21065	0.00132434	0.0385992
XLOC_190661	XLOC_190661	-	contig503740:43-1380	NIL2_F30	NIL2_M30	OK	8.06359	1.37675	-2.55016	7.17964	6.98996e-13	2.72162e-10
XLOC_191149	XLOC_191149	-	contig506362:0-1379	NIL2_F30	NIL2_M30	OK	32.0032	21.234	-0.591839	2.98321	0.0028524	0.0694265
XLOC_193517	XLOC_193517	-	contig520312:1-1361	NIL2_F30	NIL2_M30	OK	18.2159	8.95335	-1.0247	4.17736	2.94912e-05	0.0017538
XLOC_194011	XLOC_194011	-	contig524212:1-1111	NIL2_F30	NIL2_M30	OK	8.84432	3.20606	-1.46395	3.65981	0.000252403	0.0103391
XLOC_194562	XLOC_194562	-	contig528870:278-1349	NIL2_F30	NIL2_M30	OK	14.7705	3.62423	-2.02697	7.03436	2.00173e-12	7.17555e-10
XLOC_194648	XLOC_194648	-	contig529484:233-1354	NIL2_F30	NIL2_M30	OK	4.93556	2.22665	-1.14834	3.31245	0.000924814	0.029181
XLOC_195163	XLOC_195163	-	contig534965:0-1346	NIL2_F30	NIL2_M30	OK	3.0833	0	-1.79769e+308	-1.79769e+308	2.935e-07	3.3284e-05
XLOC_195623	XLOC_195623	-	contig539798:0-1338	NIL2_F30	NIL2_M30	OK	99.3096	60.8244	-0.707282	3.7452	0.000180254	0.00786675
XLOC_195955	XLOC_195955	-	contig542782:1-1195	NIL2_F30	NIL2_M30	OK	13.2771	1.10579	-3.58578	5.34167	9.20965e-08	1.19825e-05
XLOC_196405	XLOC_196405	-	contig54775:0-2835	NIL2_F30	NIL2_M30	OK	79.478	50.2929	-0.6602	3.65263	0.000259563	0.0105776
XLOC_196655	XLOC_196655	-	contig55067:2314-2822	NIL2_F30	NIL2_M30	OK	72.2211	32.301	-1.16084	5.14364	2.69462e-07	3.08874e-05
XLOC_196912	XLOC_196912	-	contig553533:6-1329	NIL2_F30	NIL2_M30	OK	22.5308	39.9404	0.825948	-4.17828	2.9372e-05	0.00174782
XLOC_197745	XLOC_197745	-	contig562430:42-1310	NIL2_F30	NIL2_M30	OK	2.6463	1.00955	-1.39027	3.12774	0.00176155	0.048109
XLOC_198739	XLOC_198739	-	contig572753:1-764	NIL2_F30	NIL2_M30	OK	5.09503	1.88769	-1.43247	3.2535	0.00113991	0.0343566
XLOC_198873	XLOC_198873	-	contig573997:3-1309	NIL2_F30	NIL2_M30	OK	7.53415	3.65174	-1.04486	3.71937	0.000199723	0.00855475
XLOC_199482	XLOC_199482	-	contig580360:1-1152	NIL2_F30	NIL2_M30	OK	3.26284	0.505357	-2.69075	4.49921	6.82066e-06	0.000507006
XLOC_199773	XLOC_199773	-	contig583574:10-1293	NIL2_F30	NIL2_M30	OK	2.53357	0.945817	-1.42154	3.17717	0.0014872	0.0422243
XLOC_200541	XLOC_200541	-	contig59178:15-2765	NIL2_F30	NIL2_M30	OK	3.76728	2.10754	-0.837961	3.19564	0.00139522	0.0402019
XLOC_200969	XLOC_200969	-	contig59635:821-2740	NIL2_F30	NIL2_M30	OK	27.6001	15.4732	-0.834905	3.97889	6.92363e-05	0.00357713
XLOC_200991	XLOC_200991	-	contig596446:278-1284	NIL2_F30	NIL2_M30	OK	3.6658	1.23592	-1.56854	3.48175	0.000498156	0.0178708
XLOC_201127	XLOC_201127	-	contig597617:3-1288	NIL2_F30	NIL2_M30	OK	3.71819	0.995867	-1.90058	3.21136	0.00132106	0.0385266
XLOC_201553	XLOC_201553	-	contig60213:0-2765	NIL2_F30	NIL2_M30	OK	2.2478	0.354308	-2.66544	3.60731	0.000309383	0.012192
XLOC_201568	XLOC_201568	-	contig60248:1107-2722	NIL2_F30	NIL2_M30	OK	5.28481	2.67126	-0.984329	3.44453	0.000572052	0.019967
XLOC_202432	XLOC_202432	-	contig611889:1-1013	NIL2_F30	NIL2_M30	OK	4.65255	1.7917	-1.37669	3.52118	0.000429638	0.0158757
XLOC_203506	XLOC_203506	-	contig623301:1-1258	NIL2_F30	NIL2_M30	OK	4.80697	2.3545	-1.02971	3.12762	0.00176227	0.0481243
XLOC_204514	XLOC_204514	-	contig634715:6-1252	NIL2_F30	NIL2_M30	OK	11.2188	6.42038	-0.805183	3.18655	0.00143979	0.0411782
XLOC_205162	XLOC_205162	-	contig64269:15-2115	NIL2_F30	NIL2_M30	OK	2.30144	0.657968	-1.80645	4.54092	5.60089e-06	0.000428283
XLOC_205853	XLOC_205853	-	contig650378:3-1104	NIL2_F30	NIL2_M30	OK	9.84997	5.49282	-0.842572	3.13856	0.00169778	0.0467655
XLOC_206171	XLOC_206171	-	contig653864:7-1239	NIL2_F30	NIL2_M30	OK	3.79193	1.42083	-1.4162	3.66784	0.000244611	0.0100807
XLOC_206291	XLOC_206291	-	contig65529:37-1930	NIL2_F30	NIL2_M30	OK	2.54215	0.820748	-1.63104	4.25722	2.06986e-05	0.00130208
XLOC_206799	XLOC_206799	-	contig661117:8-980	NIL2_F30	NIL2_M30	OK	1.52939	0.119599	-3.67668	2.84084	0.00449945	0.0975432
XLOC_207152	XLOC_207152	-	contig665032:0-1229	NIL2_F30	NIL2_M30	OK	36.1806	17.9877	-1.0082	3.05703	0.00223544	0.0577185
XLOC_207221	XLOC_207221	-	contig66604:734-1710	NIL2_F30	NIL2_M30	OK	6.73388	1.30118	-2.37162	4.78529	1.70738e-06	0.000154395
XLOC_207408	XLOC_207408	-	contig668090:3-1205	NIL2_F30	NIL2_M30	OK	3.51983	1.59064	-1.1459	3.02288	0.00250383	0.0628765
XLOC_207772	XLOC_207772	-	contig672426:108-1218	NIL2_F30	NIL2_M30	OK	13.314	1.27443	-3.38503	8.61865	0	0
XLOC_208062	XLOC_208062	-	contig67528:5-1703	NIL2_F30	NIL2_M30	OK	9.11789	4.50049	-1.01862	2.9648	0.00302876	0.072617
XLOC_208082	XLOC_208082	-	contig675667:4-1158	NIL2_F30	NIL2_M30	OK	0.777641	0	-1.79769e+308	-1.79769e+308	0.00275429	0.0676209
XLOC_209008	XLOC_209008	-	contig686330:192-1207	NIL2_F30	NIL2_M30	OK	6.08382	2.10734	-1.52955	4.19317	2.75079e-05	0.00165421
XLOC_209969	XLOC_209969	-	contig697631:0-1202	NIL2_F30	NIL2_M30	OK	7.07025	3.60735	-0.970821	3.33342	0.000857841	0.027504
XLOC_210313	XLOC_210313	-	contig701611:0-1201	NIL2_F30	NIL2_M30	OK	1.48076	6.12944	2.04942	-5.60392	2.09556e-08	3.22125e-06
XLOC_210636	XLOC_210636	-	contig705587:0-829	NIL2_F30	NIL2_M30	OK	0	3.31151	1.79769e+308	1.79769e+308	1.24657e-05	0.000847998
XLOC_213758	XLOC_213758	-	contig74188:1692-2610	NIL2_F30	NIL2_M30	OK	1.41598	0	-1.79769e+308	-1.79769e+308	4.33746e-05	0.00242208
XLOC_213892	XLOC_213892	-	contig74349:55-832	NIL2_F30	NIL2_M30	OK	4.59462	1.16158	-1.98386	3.72582	0.000194678	0.00837926
XLOC_214005	XLOC_214005	-	contig74459:1267-2611	NIL2_F30	NIL2_M30	OK	5.9588	2.8165	-1.08112	3.49635	0.000471672	0.0171068
XLOC_214073	XLOC_214073	-	contig745593:0-1172	NIL2_F30	NIL2_M30	OK	95.8016	56.0576	-0.77314	3.61822	0.000296633	0.0117848
XLOC_214274	XLOC_214274	-	contig747822:17-765	NIL2_F30	NIL2_M30	OK	15.3783	5.80512	-1.4055	4.73478	2.19292e-06	0.000191478
XLOC_214410	XLOC_214410	-	contig74955:5-2599	NIL2_F30	NIL2_M30	OK	21.0463	10.4186	-1.0144	3.72708	0.000193709	0.00834554
XLOC_214686	XLOC_214686	-	contig752862:5-1159	NIL2_F30	NIL2_M30	OK	72.4749	34.119	-1.0869	5.36982	7.88174e-08	1.04439e-05
XLOC_214945	XLOC_214945	-	contig75571:2-2004	NIL2_F30	NIL2_M30	OK	43.1831	24.7724	-0.801734	3.93298	8.3898e-05	0.00419506
XLOC_215757	XLOC_215757	-	contig764763:233-1132	NIL2_F30	NIL2_M30	OK	3.44746	0.338535	-3.34816	4.07717	4.55875e-05	0.00252504
XLOC_215864	XLOC_215864	-	contig766134:0-847	NIL2_F30	NIL2_M30	OK	57.5746	34.1259	-0.754566	3.41163	0.000645756	0.021977
XLOC_216244	XLOC_216244	-	contig770571:49-1140	NIL2_F30	NIL2_M30	OK	6.40754	2.7688	-1.21051	3.06026	0.00221145	0.0572415
XLOC_217228	XLOC_217228	-	contig782937:478-1146	NIL2_F30	NIL2_M30	OK	11.3529	2.27651	-2.31816	5.47757	4.31198e-08	6.12073e-06
XLOC_218160	XLOC_218160	-	contig79454:738-2044	NIL2_F30	NIL2_M30	OK	5.01085	1.05308	-2.25044	5.58223	2.37449e-08	3.60104e-06
XLOC_218260	XLOC_218260	-	contig79597:1-2434	NIL2_F30	NIL2_M30	OK	6.29452	3.08802	-1.02741	4.19617	2.71463e-05	0.00163573
XLOC_218804	XLOC_218804	-	contig802185:230-1133	NIL2_F30	NIL2_M30	OK	1.30876	4.00896	1.61503	-3.24022	0.00119438	0.0356293
XLOC_219618	XLOC_219618	-	contig81202:55-2394	NIL2_F30	NIL2_M30	OK	29.148	16.0687	-0.859143	4.15407	3.26611e-05	0.00191006
XLOC_221554	XLOC_221554	-	contig836847:11-1107	NIL2_F30	NIL2_M30	OK	6.64025	3.15776	-1.07234	3.36285	0.000771429	0.0252947
XLOC_221578	XLOC_221578	-	contig83702:461-2530	NIL2_F30	NIL2_M30	OK	4.13239	0.0707834	-5.86742	3.04797	0.0023039	0.0590622
XLOC_221845	XLOC_221845	-	contig840313:2-1094	NIL2_F30	NIL2_M30	OK	2.50158	0.915716	-1.44987	2.93451	0.00334071	0.0781643
XLOC_222304	XLOC_222304	-	contig84602:4-1298	NIL2_F30	NIL2_M30	OK	1.6002	0.324515	-2.30189	3.3068	0.000943669	0.0296448
XLOC_223870	XLOC_223870	-	contig86663:370-2097	NIL2_F30	NIL2_M30	OK	1.25761	0.393543	-1.67609	2.99631	0.00273268	0.0672066
XLOC_224350	XLOC_224350	-	contig872227:3-1090	NIL2_F30	NIL2_M30	OK	12.6007	3.85999	-1.70683	4.03295	5.5082e-05	0.00295691
XLOC_224445	XLOC_224445	-	contig873672:45-1083	NIL2_F30	NIL2_M30	OK	95.5694	50.3371	-0.924926	3.40547	0.000660495	0.0223777
XLOC_224810	XLOC_224810	-	contig878733:3-632	NIL2_F30	NIL2_M30	OK	2.80481	6.71537	1.25956	-2.83868	0.00453011	0.0980473
XLOC_224970	XLOC_224970	-	contig880519:92-1074	NIL2_F30	NIL2_M30	OK	17.6969	8.00091	-1.14526	3.89041	0.000100076	0.00485564
XLOC_225254	XLOC_225254	-	contig88407:1485-2313	NIL2_F30	NIL2_M30	OK	8.98606	4.38786	-1.03417	3.25693	0.00112626	0.0340338
XLOC_226286	XLOC_226286	-	contig897656:0-1073	NIL2_F30	NIL2_M30	OK	12.8553	1.17299	-3.4541	7.49948	6.41709e-14	2.95948e-11
XLOC_226655	XLOC_226655	-	contig901813:27-952	NIL2_F30	NIL2_M30	OK	5.97299	0.770536	-2.95452	5.10674	3.27763e-07	3.66645e-05
XLOC_227480	XLOC_227480	-	contig91353:10-1800	NIL2_F30	NIL2_M30	OK	37.8561	19.9523	-0.92397	3.78693	0.00015252	0.00686419
XLOC_228273	XLOC_228273	-	contig923287:17-1055	NIL2_F30	NIL2_M30	OK	6.67203	1.68853	-1.98236	5.25122	1.51096e-07	1.85619e-05
XLOC_229104	XLOC_229104	-	contig934187:0-1052	NIL2_F30	NIL2_M30	OK	2.16719	0.455708	-2.24965	3.32151	0.00089532	0.0284446
XLOC_229199	XLOC_229199	-	contig93482:7-1890	NIL2_F30	NIL2_M30	OK	3.97794	1.0983	-1.85675	4.25821	2.06073e-05	0.00129731
XLOC_229433	XLOC_229433	-	contig938057:291-1050	NIL2_F30	NIL2_M30	OK	9.89899	5.07115	-0.964968	3.0609	0.00220675	0.0571476
XLOC_229526	XLOC_229526	-	contig939709:65-1030	NIL2_F30	NIL2_M30	OK	88.165	28.6699	-1.62067	8.25587	2.22045e-16	1.44649e-13
XLOC_229735	XLOC_229735	-	contig942044:97-1022	NIL2_F30	NIL2_M30	OK	7.92437	3.29341	-1.26671	3.72587	0.000194646	0.00837812
XLOC_231376	XLOC_231376	-	contig964842:1-1022	NIL2_F30	NIL2_M30	OK	17.7923	6.60945	-1.42865	5.63909	1.70953e-08	2.68688e-06
XLOC_231452	XLOC_231452	-	contig96641:813-2424	NIL2_F30	NIL2_M30	OK	313.709	195.865	-0.679571	3.66912	0.000243391	0.0100395
XLOC_231811	XLOC_231811	-	contig971032:4-1029	NIL2_F30	NIL2_M30	OK	6.67838	17.2462	1.36871	-4.16185	3.15681e-05	0.00185608
XLOC_232750	XLOC_232750	-	contig984521:19-379	NIL2_F30	NIL2_M30	OK	16.0487	2.41403	-2.73294	4.00151	6.29389e-05	0.00330439
XLOC_232767	XLOC_232767	-	contig984592:0-1027	NIL2_F30	NIL2_M30	OK	12.6728	0.998841	-3.66534	4.47819	7.5277e-06	0.00055165
XLOC_232885	XLOC_232885	-	contig986470:1-1018	NIL2_F30	NIL2_M30	OK	23.3538	8.54133	-1.45113	4.29258	1.76608e-05	0.00113826
XLOC_233445	XLOC_233445	-	contig994922:10-1016	NIL2_F30	NIL2_M30	OK	4.5863	0.816009	-2.49067	4.81441	1.47633e-06	0.000136135
XLOC_000062	XLOC_000062	-	contig00075:4406-9060	NIL2_F50	NIL2_M50	OK	3.99348	0.163292	-4.61212	3.95305	7.71622e-05	0.00391524
XLOC_000158	XLOC_000158	-	contig00279:507-2691	NIL2_F50	NIL2_M50	OK	1.79529	0.400455	-2.16451	4.43499	9.20767e-06	0.000655394
XLOC_000185	XLOC_000185	-	contig00346:5684-7031	NIL2_F50	NIL2_M50	OK	10.039	1.72031	-2.54487	7.06191	1.64224e-12	5.97938e-10
XLOC_000207	XLOC_000207	-	contig00379:1594-5156	NIL2_F50	NIL2_M50	OK	2.62321	0	-1.79769e+308	-1.79769e+308	5.1482e-05	0.0027949
XLOC_000251	XLOC_000251	-	contig00494:243-3557	NIL2_F50	NIL2_M50	OK	50.4081	0.436605	-6.85118	12.873	0	0
XLOC_000349	XLOC_000349	-	contig00702:178-1731	NIL2_F50	NIL2_M50	OK	0.827971	0.10891	-2.92645	2.9962	0.00273364	0.0672248
XLOC_000414	XLOC_000414	-	contig00826:337-6269	NIL2_F50	NIL2_M50	OK	4.40018	1.64792	-1.41692	4.30382	1.67881e-05	0.00109058
XLOC_000439	XLOC_000439	-	contig00881:4104-5076	NIL2_F50	NIL2_M50	OK	3.23125	0.694927	-2.21716	3.85	0.000118116	0.0055657
XLOC_000542	XLOC_000542	-	contig01158:3379-6138	NIL2_F50	NIL2_M50	OK	12.2607	2.06967	-2.56657	7.91392	2.44249e-15	1.3952e-12
XLOC_000660	XLOC_000660	-	contig01481:785-1476	NIL2_F50	NIL2_M50	OK	1.10596	0	-1.79769e+308	-1.79769e+308	0.0016006	0.044684
XLOC_000710	XLOC_000710	-	contig01594:37-4033	NIL2_F50	NIL2_M50	OK	12.8215	0.392232	-5.03071	5.73854	9.5498e-09	1.59585e-06
XLOC_000877	XLOC_000877	-	contig02089:1188-2674	NIL2_F50	NIL2_M50	OK	13.5589	0.0764291	-7.4709	6.75554	1.42302e-11	4.36026e-09
XLOC_000934	XLOC_000934	-	contig02239:450-2554	NIL2_F50	NIL2_M50	OK	1.46674	0.201122	-2.86648	2.88667	0.00389337	0.0876378
XLOC_000938	XLOC_000938	-	contig02263:5012-5681	NIL2_F50	NIL2_M50	OK	2.69282	0.320225	-3.07196	3.16452	0.00155338	0.0436679
XLOC_000968	XLOC_000968	-	contig02322:0-5671	NIL2_F50	NIL2_M50	OK	22.2621	11.7048	-0.927482	3.7628	0.000168021	0.00742918
XLOC_001007	XLOC_001007	-	contig02464:1304-2075	NIL2_F50	NIL2_M50	OK	2.60237	0.454397	-2.5178	3.24743	0.00116452	0.0349337
XLOC_001050	XLOC_001050	-	contig02556:3829-5474	NIL2_F50	NIL2_M50	OK	8.70634	1.61194	-2.43327	4.91599	8.83359e-07	8.71287e-05
XLOC_001137	XLOC_001137	-	contig02807:1309-5452	NIL2_F50	NIL2_M50	OK	37.6498	21.7704	-0.790271	3.11851	0.00181769	0.0492879
XLOC_001152	XLOC_001152	-	contig02838:0-5405	NIL2_F50	NIL2_M50	OK	27.8778	4.12003	-2.75839	5.1191	3.06997e-07	3.46288e-05
XLOC_001178	XLOC_001178	-	contig02884:3935-5427	NIL2_F50	NIL2_M50	OK	2.41298	0	-1.79769e+308	-1.79769e+308	2.12081e-09	4.13562e-07
XLOC_001204	XLOC_001204	-	contig02986:4172-5123	NIL2_F50	NIL2_M50	OK	3.35683	1.00472	-1.7403	2.88043	0.00397131	0.0889251
XLOC_001319	XLOC_001319	-	contig03292:4104-5298	NIL2_F50	NIL2_M50	OK	3.61935	0	-1.79769e+308	-1.79769e+308	3.79555e-07	4.16956e-05
XLOC_001366	XLOC_001366	-	contig03422:2781-5257	NIL2_F50	NIL2_M50	OK	6.12938	0.74628	-3.03795	3.54175	0.000397483	0.0149174
XLOC_001484	XLOC_001484	-	contig03808:3065-5131	NIL2_F50	NIL2_M50	OK	2.80251	0	-1.79769e+308	-1.79769e+308	0.00383354	0.0866314
XLOC_001488	XLOC_001488	-	contig03811:2239-3128	NIL2_F50	NIL2_M50	OK	2.66206	0.159084	-4.06469	3.72895	0.000192281	0.00829578
XLOC_001509	XLOC_001509	-	contig03876:259-1277	NIL2_F50	NIL2_M50	OK	3.64412	0	-1.79769e+308	-1.79769e+308	3.39544e-08	4.9523e-06
XLOC_001557	XLOC_001557	-	contig04036:11-4581	NIL2_F50	NIL2_M50	OK	5.99277	2.30513	-1.37838	3.7146	0.000203521	0.00868446
XLOC_001568	XLOC_001568	-	contig04067:208-5076	NIL2_F50	NIL2_M50	OK	10.7576	27.194	1.33794	-3.11152	0.00186125	0.0501967
XLOC_001764	XLOC_001764	-	contig04699:1676-4645	NIL2_F50	NIL2_M50	OK	8.55248	3.29252	-1.37715	3.67452	0.000238301	0.00987187
XLOC_001963	XLOC_001963	-	contig05402:4-1932	NIL2_F50	NIL2_M50	OK	17.9436	39.5993	1.14201	-4.25549	2.08589e-05	0.00131048
XLOC_002023	XLOC_002023	-	contig05596:3269-4334	NIL2_F50	NIL2_M50	OK	4.86228	0.917114	-2.40646	4.05533	5.00642e-05	0.0027303
XLOC_002038	XLOC_002038	-	contig05628:1034-2169	NIL2_F50	NIL2_M50	OK	4.83233	0.242561	-4.3163	5.51611	3.46579e-08	5.04445e-06
XLOC_002120	XLOC_002120	-	contig05935:0-727	NIL2_F50	NIL2_M50	OK	97.6067	47.3296	-1.04424	4.09649	4.1946e-05	0.00235491
XLOC_002133	XLOC_002133	-	contig05980:1396-2019	NIL2_F50	NIL2_M50	OK	70.0705	2.85111	-4.61921	10.1911	0	0
XLOC_002179	XLOC_002179	-	contig06088:2804-3959	NIL2_F50	NIL2_M50	OK	15.7547	30.7418	0.964414	-3.69051	0.000223802	0.00938193
XLOC_002263	XLOC_002263	-	contig06376:3013-4386	NIL2_F50	NIL2_M50	OK	29.1283	4.42193	-2.71967	9.15514	0	0
XLOC_002336	XLOC_002336	-	contig06641:822-1922	NIL2_F50	NIL2_M50	OK	15.1244	4.86292	-1.63699	4.85838	1.18351e-06	0.000112335
XLOC_002357	XLOC_002357	-	contig06703:488-2674	NIL2_F50	NIL2_M50	OK	85.0307	0.372732	-7.8337	12.7323	0	0
XLOC_002415	XLOC_002415	-	contig06953:3067-4510	NIL2_F50	NIL2_M50	OK	20.5517	0	-1.79769e+308	-1.79769e+308	2.9296e-12	1.01926e-09
XLOC_002546	XLOC_002546	-	contig07487:757-2739	NIL2_F50	NIL2_M50	OK	8.63548	2.53907	-1.76597	5.95546	2.59337e-09	4.95791e-07
XLOC_002653	XLOC_002653	-	contig07875:2217-3725	NIL2_F50	NIL2_M50	OK	27.4554	5.51006	-2.31695	8.50024	0	0
XLOC_002703	XLOC_002703	-	contig08079:1-2584	NIL2_F50	NIL2_M50	OK	13.8664	6.21496	-1.15777	3.54579	0.000391431	0.0147331
XLOC_002733	XLOC_002733	-	contig08139:2576-4315	NIL2_F50	NIL2_M50	OK	6.22924	2.91048	-1.0978	3.457	0.000546217	0.0192414
XLOC_002864	XLOC_002864	-	contig08686:694-2490	NIL2_F50	NIL2_M50	OK	2.96956	0.549391	-2.43434	4.45678	8.32017e-06	0.000600921
XLOC_002925	XLOC_002925	-	contig08880:108-3648	NIL2_F50	NIL2_M50	OK	35.9938	5.7625	-2.64298	7.75381	8.88178e-15	4.68443e-12
XLOC_002976	XLOC_002976	-	contig09032:2898-4303	NIL2_F50	NIL2_M50	OK	9.87207	1.22354	-3.01229	3.26675	0.00108791	0.0331312
XLOC_002978	XLOC_002978	-	contig09034:1-1979	NIL2_F50	NIL2_M50	OK	19.0821	2.45302	-2.95959	7.6009	2.93099e-14	1.42673e-11
XLOC_003017	XLOC_003017	-	contig09151:1964-3067	NIL2_F50	NIL2_M50	OK	7.80015	4.00856	-0.960417	2.91386	0.00356991	0.0821346
XLOC_003126	XLOC_003126	-	contig09568:6-1342	NIL2_F50	NIL2_M50	OK	35.1471	11.0778	-1.66573	6.57582	4.83853e-11	1.33914e-08
XLOC_003143	XLOC_003143	-	contig09616:3256-4250	NIL2_F50	NIL2_M50	OK	7.95732	18.7354	1.23541	-2.90364	0.00368855	0.0841723
XLOC_003245	XLOC_003245	-	contig09957:833-4213	NIL2_F50	NIL2_M50	OK	11.4736	5.91641	-0.955521	3.77165	0.000162174	0.00721761
XLOC_003380	XLOC_003380	-	contig1002045:0-1010	NIL2_F50	NIL2_M50	OK	36.641	20.2339	-0.856681	3.12908	0.00175354	0.0479405
XLOC_003782	XLOC_003782	-	contig1006679:0-1011	NIL2_F50	NIL2_M50	OK	15.1786	2.21859	-2.77433	7.50317	6.23945e-14	2.88296e-11
XLOC_003864	XLOC_003864	-	contig100827:1674-2385	NIL2_F50	NIL2_M50	OK	9.04634	0.942799	-3.26231	5.59469	2.21014e-08	3.37848e-06
XLOC_003938	XLOC_003938	-	contig1009188:8-1013	NIL2_F50	NIL2_M50	OK	28.1658	10.0602	-1.48529	5.43624	5.44177e-08	7.52543e-06
XLOC_004057	XLOC_004057	-	contig10105:594-2036	NIL2_F50	NIL2_M50	OK	3.52924	0	-1.79769e+308	-1.79769e+308	3.48807e-09	6.47349e-07
XLOC_004059	XLOC_004059	-	contig1010508:128-1011	NIL2_F50	NIL2_M50	OK	7.54787	3.76945	-1.00172	2.85418	0.00431481	0.0945764
XLOC_004213	XLOC_004213	-	contig10125:3172-3937	NIL2_F50	NIL2_M50	OK	7.84598	0.105209	-6.22063	4.30356	1.68072e-05	0.00109161
XLOC_004351	XLOC_004351	-	contig1014399:6-999	NIL2_F50	NIL2_M50	OK	4.42787	0.0251605	-7.45931	3.22458	0.0012616	0.0371738
XLOC_004371	XLOC_004371	-	contig1014539:0-1012	NIL2_F50	NIL2_M50	OK	66.9745	10.4927	-2.67422	10.0423	0	0
XLOC_004372	XLOC_004372	-	contig1014550:78-1013	NIL2_F50	NIL2_M50	OK	45.1302	23.8117	-0.92242	3.02676	0.00247191	0.0622796
XLOC_004559	XLOC_004559	-	contig1016698:1-1002	NIL2_F50	NIL2_M50	OK	2.52711	0.23505	-3.42645	3.95728	7.58095e-05	0.00385857
XLOC_004581	XLOC_004581	-	contig1017062:48-985	NIL2_F50	NIL2_M50	OK	7.06171	1.21087	-2.54398	5.51885	3.4122e-08	4.9737e-06
XLOC_004839	XLOC_004839	-	contig1020788:1-1006	NIL2_F50	NIL2_M50	OK	28.4589	11.525	-1.30412	4.80953	1.51288e-06	0.000139022
XLOC_004852	XLOC_004852	-	contig102096:0-2023	NIL2_F50	NIL2_M50	OK	22.9272	2.68052	-3.09647	3.59786	0.000320842	0.0125578
XLOC_004887	XLOC_004887	-	contig102156:387-1349	NIL2_F50	NIL2_M50	OK	7.88377	2.84692	-1.46948	3.99222	6.54574e-05	0.00341408
XLOC_004892	XLOC_004892	-	contig1021700:2-1006	NIL2_F50	NIL2_M50	OK	7.1519	0.639935	-3.48233	6.26677	3.68614e-10	8.51403e-08
XLOC_004938	XLOC_004938	-	contig1022556:481-972	NIL2_F50	NIL2_M50	OK	9.11537	1.54865	-2.55729	4.13757	3.51002e-05	0.00202915
XLOC_005004	XLOC_005004	-	contig102293:3-2301	NIL2_F50	NIL2_M50	OK	12.4902	4.34731	-1.5226	4.47346	7.6963e-06	0.00056224
XLOC_005152	XLOC_005152	-	contig1024942:0-1006	NIL2_F50	NIL2_M50	OK	2.40367	0.455273	-2.40044	3.60214	0.000315603	0.0123902
XLOC_005418	XLOC_005418	-	contig102894:187-2361	NIL2_F50	NIL2_M50	OK	1.73587	0.381505	-2.18589	2.96445	0.00303221	0.0726795
XLOC_005633	XLOC_005633	-	contig103245:389-2378	NIL2_F50	NIL2_M50	OK	144.858	1.05915	-7.09559	7.61576	2.62013e-14	1.2855e-11
XLOC_005649	XLOC_005649	-	contig1032595:145-929	NIL2_F50	NIL2_M50	OK	8.77251	0.25711	-5.09253	5.41106	6.26513e-08	8.5257e-06
XLOC_005885	XLOC_005885	-	contig1035315:11-967	NIL2_F50	NIL2_M50	OK	37.5875	20.4235	-0.880025	3.44048	0.000580674	0.020208
XLOC_005991	XLOC_005991	-	contig1037140:0-874	NIL2_F50	NIL2_M50	OK	33.3798	15.9954	-1.06132	3.98429	6.76833e-05	0.00351063
XLOC_005997	XLOC_005997	-	contig1037215:10-996	NIL2_F50	NIL2_M50	OK	25.0782	12.0166	-1.06141	3.15595	0.00159976	0.0446676
XLOC_006002	XLOC_006002	-	contig1037254:26-917	NIL2_F50	NIL2_M50	OK	61.8325	24.0209	-1.36408	5.32058	1.03436e-07	1.32802e-05
XLOC_006175	XLOC_006175	-	contig1039214:3-748	NIL2_F50	NIL2_M50	OK	30.9823	0.12838	-7.91488	6.13378	8.58139e-10	1.8289e-07
XLOC_006203	XLOC_006203	-	contig1039379:0-1001	NIL2_F50	NIL2_M50	OK	12.7627	29.0936	1.18877	-3.57369	0.00035199	0.0135272
XLOC_006301	XLOC_006301	-	contig1041078:2-949	NIL2_F50	NIL2_M50	OK	4.60902	1.11415	-2.04852	4.22652	2.37329e-05	0.00146076
XLOC_006505	XLOC_006505	-	contig1043639:7-945	NIL2_F50	NIL2_M50	OK	29.4443	3.24711	-3.18076	3.40441	0.00066307	0.0224481
XLOC_006508	XLOC_006508	-	contig1043654:0-1000	NIL2_F50	NIL2_M50	OK	105.854	193.836	0.872758	-3.33199	0.000862259	0.0276146
XLOC_006619	XLOC_006619	-	contig104565:1653-2290	NIL2_F50	NIL2_M50	OK	1.20028	0	-1.79769e+308	-1.79769e+308	0.00191372	0.0512848
XLOC_006718	XLOC_006718	-	contig1047479:14-994	NIL2_F50	NIL2_M50	OK	9.30844	3.36011	-1.47003	4.17527	2.97638e-05	0.00176733
XLOC_007080	XLOC_007080	-	contig1052208:378-995	NIL2_F50	NIL2_M50	OK	18.3853	8.87804	-1.05024	3.21091	0.00132317	0.0385729
XLOC_007140	XLOC_007140	-	contig1053341:1-900	NIL2_F50	NIL2_M50	OK	3.37706	0.411885	-3.03545	4.18707	2.8258e-05	0.00169193
XLOC_007215	XLOC_007215	-	contig1054222:3-975	NIL2_F50	NIL2_M50	OK	255.572	108.125	-1.24104	4.81898	1.44296e-06	0.000133462
XLOC_007228	XLOC_007228	-	contig1054272:1-983	NIL2_F50	NIL2_M50	OK	31.1433	1.06426	-4.871	6.60144	4.07192e-11	1.14403e-08
XLOC_007251	XLOC_007251	-	contig105437:0-1897	NIL2_F50	NIL2_M50	OK	11.3347	23.9495	1.07925	-3.05068	0.0022832	0.058654
XLOC_007586	XLOC_007586	-	contig1059298:235-962	NIL2_F50	NIL2_M50	OK	9.48803	4.50998	-1.07299	2.91479	0.00355922	0.0819496
XLOC_007685	XLOC_007685	-	contig1060902:8-939	NIL2_F50	NIL2_M50	OK	2.71777	0.570625	-2.25181	3.54108	0.000398499	0.0149473
XLOC_007903	XLOC_007903	-	contig106393:20-1274	NIL2_F50	NIL2_M50	OK	7.39381	2.97751	-1.31221	3.73686	0.000186335	0.00808393
XLOC_008038	XLOC_008038	-	contig106551:2-2229	NIL2_F50	NIL2_M50	OK	51.0169	28.6601	-0.83193	3.39568	0.000684583	0.0230199
XLOC_008129	XLOC_008129	-	contig1067275:3-983	NIL2_F50	NIL2_M50	OK	5.73258	1.35991	-2.07568	4.67941	2.877e-06	0.000241735
XLOC_008454	XLOC_008454	-	contig107172:741-2271	NIL2_F50	NIL2_M50	OK	9.77325	2.18363	-2.16211	6.58044	4.69047e-11	1.30167e-08
XLOC_008516	XLOC_008516	-	contig1072755:4-981	NIL2_F50	NIL2_M50	OK	4.80205	0.127375	-5.2365	4.68119	2.85212e-06	0.00023993
XLOC_009066	XLOC_009066	-	contig1080252:2-980	NIL2_F50	NIL2_M50	OK	12.2043	0.92947	-3.71484	7.72507	1.11022e-14	5.772e-12
XLOC_009251	XLOC_009251	-	contig1082564:27-953	NIL2_F50	NIL2_M50	OK	141.712	71.1331	-0.994364	4.01479	5.94995e-05	0.00315382
XLOC_009399	XLOC_009399	-	contig1084677:214-968	NIL2_F50	NIL2_M50	OK	13.5499	4.22806	-1.68022	4.69005	2.73143e-06	0.000231177
XLOC_009588	XLOC_009588	-	contig1087011:24-818	NIL2_F50	NIL2_M50	OK	11.9398	0.939244	-3.66813	4.56366	5.02686e-06	0.000390347
XLOC_009943	XLOC_009943	-	contig1091492:0-975	NIL2_F50	NIL2_M50	OK	13.6307	5.63476	-1.27443	4.10946	3.96579e-05	0.0022477
XLOC_010315	XLOC_010315	-	contig109618:8-1375	NIL2_F50	NIL2_M50	OK	13.9823	7.77692	-0.846328	3.08942	0.00200549	0.0531402
XLOC_010446	XLOC_010446	-	contig1098176:2-972	NIL2_F50	NIL2_M50	OK	11.903	3.24405	-1.87546	5.42245	5.87875e-08	8.05972e-06
XLOC_010477	XLOC_010477	-	contig1098987:1-857	NIL2_F50	NIL2_M50	OK	12.2219	1.78958	-2.77178	6.63951	3.1473e-11	9.04051e-09
XLOC_010517	XLOC_010517	-	contig10998:16-3611	NIL2_F50	NIL2_M50	OK	13.8111	0.0303564	-8.82961	5.42711	5.72743e-08	7.87524e-06
XLOC_010776	XLOC_010776	-	contig110329:309-1697	NIL2_F50	NIL2_M50	OK	13.3134	1.02776	-3.6953	9.24235	0	0
XLOC_010892	XLOC_010892	-	contig1104947:1-969	NIL2_F50	NIL2_M50	OK	13.2106	4.98456	-1.40616	4.43124	9.36944e-06	0.000665209
XLOC_011349	XLOC_011349	-	contig1111905:0-969	NIL2_F50	NIL2_M50	OK	6.22701	2.31917	-1.42493	3.63334	0.000279771	0.0112377
XLOC_011380	XLOC_011380	-	contig111216:6-2206	NIL2_F50	NIL2_M50	OK	83.7642	8.44106	-3.31084	11.2801	0	0
XLOC_011425	XLOC_011425	-	contig1113444:2-967	NIL2_F50	NIL2_M50	OK	55.2663	13.9712	-1.98395	7.6291	2.35367e-14	1.16298e-11
XLOC_011483	XLOC_011483	-	contig1114095:399-955	NIL2_F50	NIL2_M50	OK	7.64611	2.47511	-1.62723	3.32909	0.000871296	0.0278376
XLOC_011597	XLOC_011597	-	contig111566:0-2323	NIL2_F50	NIL2_M50	OK	182.587	108.027	-0.757194	2.88965	0.00385672	0.0870236
[truncated: 6,639 more rows]
