# Supplementary material for: Quantitative trait loci-dependent analysis of a gene co-expression network associated with Fusarium head blight resistance in bread wheat (Triticum aestivum L.)
Source: BMC Genomics. 2013 Oct 24;14:728. doi: 10.1186/1471-2164-14-728 (PMC4007557; doi:10.1186/1471-2164-14-728)
Supplement: Additional file 6 — Enrichment analyses of DEG at 30 hai. Results of GO and Interpro enrichment analyses for DEG at 30 hai. [file 1471-2164-14-728-S6.xlsx]

## Sheet: Sheet1
Additional File 6 – Enrichment analyses of DEG at 30 hai
Results of GO and Interpro enrichment analyses for DEG at 30 hai.
All genotypes GO							CM-specific GO							5A candidates GO							Fhb1 candidates GO							NIL2 unique DEG GO							NIL3 unique DEG GO
GO.ID	Term	Annotated	Significant	Expected	P-value		GO.ID	Term	Annotated	Significant	Expected	P-value		GO.ID	Term	Annotated	Significant	Expected	P-value		GO.ID	Term	Annotated	Significant	Expected	P-value		GO.ID	Term	Annotated	Significant	Expected	P-value		GO.ID	Term	Annotated	Significant	Expected	P-value
GO:0006032	chitin catabolic process	9	3	0.11	<0.001		GO:0006468	protein phosphorylation	817	36	20.36	<0.001		GO:0016769	transferase activity, transferring nitro...	34	2	0.1	0.0042		GO:0022884	macromolecule transmembrane transporter ...	7	1	0.01	0.011		GO:0032787	monocarboxylic acid metabolic process	58	2	0.19	0.015		GO:0019898	extrinsic to membrane	19	1	0.03	0.029
GO:0004601	peroxidase activity	84	6	0.86	<0.001		GO:0016114	terpenoid biosynthetic process	6	2	0.15	0.0087		GO:0006468	protein phosphorylation	817	7	2.4	0.0064		GO:0008320	protein transmembrane transporter activi...	7	1	0.01	0.011		GO:0042218	1-aminocyclopropane-1-carboxylate biosyn...	5	1	0.02	0.016		GO:0009654	oxygen evolving complex	22	1	0.03	0.034
GO:0008061	chitin binding	5	2	0.05	0.001		GO:0051704	multi-organism process	58	5	1.45	0.0143		GO:0044283	small molecule biosynthetic process	134	3	0.39	0.0066		GO:0015450	P-P-bond-hydrolysis-driven protein trans...	7	1	0.01	0.011		GO:0018871	1-aminocyclopropane-1-carboxylate metabo...	5	1	0.02	0.016		GO:0000139	Golgi membrane	23	1	0.04	0.035
GO:0050660	flavin adenine dinucleotide binding	77	5	0.79	0.0011		GO:0055114	oxidation-reduction process	756	27	18.84	0.0332		GO:0004672	protein kinase activity	814	7	2.34	0.0066		GO:0004143	diacylglycerol kinase activity	13	1	0.02	0.021		GO:0072330	monocarboxylic acid biosynthetic process	5	1	0.02	0.016		GO:0009523	photosystem II	26	1	0.04	0.04
GO:0009611	response to wounding	6	2	0.07	0.002		GO:0005992	trehalose biosynthetic process	12	2	0.3	0.0346		GO:0003935	GTP cyclohydrolase II activity	3	1	0.01	0.0086		GO:0007205	protein kinase C-activating G-protein co...	13	1	0.02	0.022		GO:0016747	transferase activity, transferring acyl ...	138	4	0.46	0.0011		GO:0005794	Golgi apparatus	27	1	0.04	0.041
GO:0006979	response to oxidative stress	77	5	0.92	0.0021		GO:0008299	isoprenoid biosynthetic process	19	4	0.47	0.0394		GO:0008686	3,4-dihydroxy-2-butanone-4-phosphate syn...	3	1	0.01	0.0086		GO:0007186	G-protein coupled receptor signaling pat...	19	1	0.03	0.032		GO:0016847	1-aminocyclopropane-1-carboxylate syntha...	5	1	0.02	0.0166		GO:0044431	Golgi apparatus part	27	1	0.04	0.041
GO:0005945	6-phosphofructokinase complex	11	2	0.07	0.0022		GO:0006720	isoprenoid metabolic process	19	4	0.47	0.0394		GO:0004664	prephenate dehydratase activity	4	1	0.01	0.0115		GO:0007166	cell surface receptor signaling pathway	19	1	0.03	0.032		GO:0016846	carbon-sulfur lyase activity	11	1	0.04	0.0361		GO:0004834	tryptophan synthase activity	3	1	0.01	0.0076
GO:0004867	serine-type endopeptidase inhibitor acti...	9	2	0.09	0.0036		GO:0016138	glycoside biosynthetic process	13	2	0.32	0.0402		GO:0009094	L-phenylalanine biosynthetic process	4	1	0.01	0.0117									GO:0043565	sequence-specific DNA binding	230	3	0.77	0.0404		GO:0004435	phosphatidylinositol phospholipase C act...	3	1	0.01	0.0076
GO:0009073	aromatic amino acid family biosynthetic ...	8	2	0.1	0.0038		GO:0005991	trehalose metabolic process	13	2	0.32	0.0402		GO:0022857	transmembrane transporter activity	316	4	0.91	0.0119																GO:0008146	sulfotransferase activity	13	1	0.03	0.0325
GO:0006576	cellular biogenic amine metabolic proces...	9	2	0.11	0.0048		GO:0046351	disaccharide biosynthetic process	13	2	0.32	0.0402		GO:0030170	pyridoxal phosphate binding	60	2	0.17	0.0127																GO:0016782	transferase activity, transferring sulfu...	16	1	0.04	0.0398
GO:0016829	lyase activity	110	5	1.13	0.0053		GO:0044421	extracellular region part	5	2	0.1	0.0037		GO:0070279	vitamin B6 binding	60	2	0.17	0.0127																GO:0008236	serine-type peptidase activity	126	2	0.32	0.0399
GO:0003872	6-phosphofructokinase activity	11	2	0.11	0.0054		GO:0005576	extracellular region	34	5	0.67	0.0166		GO:0016847	1-aminocyclopropane-1-carboxylate syntha...	5	1	0.01	0.0143																GO:0017171	serine hydrolase activity	126	2	0.32	0.0399
GO:0016616	oxidoreductase activity, acting on the C...	93	4	0.95	0.0151		GO:0016020	membrane	1210	31	23.84	0.0296		GO:0018871	1-aminocyclopropane-1-carboxylate metabo...	5	1	0.01	0.0146																GO:0070011	peptidase activity, acting on L-amino ac...	305	3	0.77	0.0403
GO:0003824	catalytic activity	4860	69	49.8	0.0156		GO:0016831	carboxy-lyase activity	27	4	0.56	0.0022		GO:0006558	L-phenylalanine metabolic process	5	1	0.01	0.0146																GO:0008233	peptidase activity	316	3	0.8	0.044
GO:0016491	oxidoreductase activity	881	27	9.03	0.018		GO:0016165	lipoxygenase activity	6	2	0.13	0.0061		GO:0042218	1-aminocyclopropane-1-carboxylate biosyn...	5	1	0.01	0.0146																GO:0009607	response to biotic stimulus	5	1	0.01	0.014
GO:0016614	oxidoreductase activity, acting on CH-OH...	104	4	1.07	0.0218		GO:0005524	ATP binding	1491	44	31.07	0.0085		GO:0009095	aromatic amino acid family biosynthetic ...	5	1	0.01	0.0146																GO:0042430	indole-containing compound metabolic pro...	6	1	0.02	0.017
GO:0008762	UDP-N-acetylmuramate dehydrogenase activ...	25	2	0.26	0.0267		GO:0003700	sequence-specific DNA binding transcript...	296	13	6.17	0.0089		GO:0072330	monocarboxylic acid biosynthetic process	5	1	0.01	0.0146																GO:0006586	indolalkylamine metabolic process	6	1	0.02	0.017
GO:0004425	indole-3-glycerol-phosphate synthase act...	3	1	0.03	0.0304		GO:0003824	catalytic activity	4860	125	101.28	0.0259		GO:0008652	cellular amino acid biosynthetic process	74	2	0.22	0.0195																GO:0006568	tryptophan metabolic process	6	1	0.02	0.017
GO:0016835	carbon-oxygen lyase activity	27	2	0.28	0.0309		GO:0016757	transferase activity, transferring glyco...	313	12	6.52	0.0304		GO:0019842	vitamin binding	78	2	0.22	0.0209																GO:0006576	cellular biogenic amine metabolic proces...	9	1	0.03	0.025
GO:0009309	amine biosynthetic process	3	1	0.04	0.0353		GO:0022804	active transmembrane transporter activit...	144	7	3	0.0308		GO:0006771	riboflavin metabolic process	8	1	0.02	0.0233																GO:0044106	cellular amine metabolic process	10	1	0.03	0.028
GO:0006537	glutamate biosynthetic process	3	1	0.04	0.0353		GO:0022857	transmembrane transporter activity	316	12	6.59	0.0324		GO:0009073	aromatic amino acid family biosynthetic ...	8	1	0.02	0.0233																GO:0061024	membrane organization	16	1	0.04	0.044
GO:0006595	polyamine metabolic process	3	1	0.04	0.0353		GO:0010181	FMN binding	17	2	0.35	0.0479		GO:0009231	riboflavin biosynthetic process	8	1	0.02	0.0233																GO:0009072	aromatic amino acid family metabolic pro...	16	1	0.04	0.044
GO:0006596	polyamine biosynthetic process	3	1	0.04	0.0353									GO:0042726	flavin-containing compound metabolic pro...	8	1	0.02	0.0233																GO:0016044	cellular membrane organization	16	1	0.04	0.044
GO:0042401	cellular biogenic amine biosynthetic pro...	3	1	0.04	0.0353									GO:0042727	flavin-containing compound biosynthetic ...	8	1	0.02	0.0233
GO:0007585	respiratory gaseous exchange	3	1	0.04	0.0353									GO:0022891	substrate-specific transmembrane transpo...	217	3	0.62	0.0236
GO:0016841	ammonia-lyase activity	4	1	0.04	0.0404									GO:0044462	external encapsulating structure part	16	1	0.03	0.031
GO:0004664	prephenate dehydratase activity	4	1	0.04	0.0404									GO:0030313	cell envelope	16	1	0.03	0.031
GO:0016020	membrane	1210	12	7.95	0.0411									GO:0030288	outer membrane-bounded periplasmic space	16	1	0.03	0.031
GO:0009094	L-phenylalanine biosynthetic process	4	1	0.05	0.0468									GO:0042597	periplasmic space	16	1	0.03	0.031
GO:0009435	NAD biosynthetic process	4	1	0.05	0.0468									GO:0016846	carbon-sulfur lyase activity	11	1	0.03	0.0312
GO:0072525	pyridine-containing compound biosyntheti...	4	1	0.05	0.0468									GO:0016829	lyase activity	110	3	0.32	0.0348
GO:0006536	glutamate metabolic process	4	1	0.05	0.0468									GO:0022892	substrate-specific transporter activity	253	3	0.73	0.035
GO:0019363	pyridine nucleotide biosynthetic process	4	1	0.05	0.0468									GO:0015276	ligand-gated ion channel activity	13	1	0.04	0.0368
GO:0019674	NAD metabolic process	4	1	0.05	0.0468									GO:0005230	extracellular ligand-gated ion channel a...	13	1	0.04	0.0368
GO:0019359	nicotinamide nucleotide biosynthetic pro...	4	1	0.05	0.0468									GO:0005231	excitatory extracellular ligand-gated io...	13	1	0.04	0.0368
														GO:0005234	extracellular-glutamate-gated ion channe...	13	1	0.04	0.0368
														GO:0004970	ionotropic glutamate receptor activity	13	1	0.04	0.0368
														GO:0022834	ligand-gated channel activity	13	1	0.04	0.0368
														GO:0008066	glutamate receptor activity	13	1	0.04	0.0368
														GO:0005215	transporter activity	454	4	1.31	0.039
														GO:0004888	transmembrane signaling receptor activit...	16	1	0.05	0.0451
														GO:0046394	carboxylic acid biosynthetic process	117	2	0.34	0.0455
														GO:0016053	organic acid biosynthetic process	117	2	0.34	0.0455
														GO:0009072	aromatic amino acid family metabolic pro...	16	1	0.05	0.0461
