# Supplementary material for: Quantitative trait loci-dependent analysis of a gene co-expression network associated with Fusarium head blight resistance in bread wheat (Triticum aestivum L.)
Source: BMC Genomics. 2013 Oct 24;14:728. doi: 10.1186/1471-2164-14-728 (PMC4007557; doi:10.1186/1471-2164-14-728)
Supplement: Additional file 7 — Enrichment analyses of DEG at 50 hai. Results of GO and Interpro enrichment analyses for DEG at 50 hai. [file 1471-2164-14-728-S7.xlsx]

## Sheet: Sheet1
Additional File7 – Enrichment analyses of DEG at 50 hai
Results of GO and Interpro enrichment analyses for DEG at 50 hai.
All genotypes GO							CM-specific GO							5A candidates GO							Fhb1 candidates GO							NIL2 unique DEG GO							NIL3 unique DEG GO
GO.ID	Term	Annotated	Significant	Expected	P-value		GO.ID	Term	Annotated	Significant	Expected	P-value		GO.ID	Term	Annotated	Significant	Expected	P-value		GO.ID	Term	Annotated	Significant	Expected	P-value		GO.ID	Term	Annotated	Significant	Expected	P-value		GO.ID	Term	Annotated	Significant	Expected	P-value
GO:0016829	lyase activity	110	18	5.38	<0.001		GO:0004672	protein kinase activity	814	21	10.5	0.0015		GO:0042254	ribosome biogenesis	32	3	0.15	<0.001		GO:0006468	protein phosphorylation	817	8	3.04	0.0072		GO:0003735	structural constituent of ribosome	168	9	3.06	0.0035		GO:0006869	lipid transport	14	2	0.14	0.0079
GO:0004674	protein serine/threonine kinase activity	265	26	12.97	<0.001		GO:0055114	oxidation-reduction process	756	21	10.88	0.0021		GO:0004435	phosphatidylinositol phospholipase C act...	3	1	0.01	0.013		GO:0004672	protein kinase activity	814	8	3	0.0079		GO:0016624	oxidoreductase activity, acting on the a...	7	2	0.13	0.0065		GO:0006857	oligopeptide transport	51	3	0.5	0.0132
GO:0004568	chitinase activity	9	4	0.44	<0.001		GO:0016758	transferase activity, transferring hexos...	247	9	3.19	0.0045		GO:0006486	protein glycosylation	38	2	0.18	0.0141		GO:0016798	hydrolase activity, acting on glycosyl b...	232	4	0.85	0.0099		GO:0004190	aspartic-type endopeptidase activity	52	4	0.95	0.0145		GO:0015833	peptide transport	51	3	0.5	0.0132
GO:0004601	peroxidase activity	84	12	4.11	<0.001		GO:0016705	oxidoreductase activity, acting on paire...	251	9	3.24	0.005		GO:0043413	macromolecule glycosylation	38	2	0.18	0.0141		GO:0006081	cellular aldehyde metabolic process	5	1	0.02	0.0184		GO:0070001	aspartic-type peptidase activity	52	4	0.95	0.0145		GO:0001906	cell killing	3	1	0.03	0.029
GO:0055114	oxidation-reduction process	756	66	42.25	<0.001		GO:0006468	protein phosphorylation	817	21	11.76	0.0052		GO:0009100	glycoprotein metabolic process	38	2	0.18	0.0141		GO:0005975	carbohydrate metabolic process	449	5	1.67	0.0224		GO:0070011	peptidase activity, acting on L-amino ac...	305	11	5.55	0.0232		GO:0046373	L-arabinose metabolic process	4	1	0.04	0.0385
GO:0006032	chitin catabolic process	9	4	0.5	0.001		GO:0009070	serine family amino acid biosynthetic pr...	10	2	0.14	0.0086		GO:0009101	glycoprotein biosynthetic process	38	2	0.18	0.0141		GO:0022884	macromolecule transmembrane transporter ...	7	1	0.03	0.0255		GO:0008233	peptidase activity	316	11	5.75	0.0291		GO:0019566	arabinose metabolic process	4	1	0.04	0.0385
GO:0008061	chitin binding	5	3	0.24	0.0011		GO:0000166	nucleotide binding	1717	33	22.14	0.0087		GO:0044267	cellular protein metabolic process	1481	13	7.11	0.0141		GO:0015450	P-P-bond-hydrolysis-driven protein trans...	7	1	0.03	0.0255		GO:0004175	endopeptidase activity	208	8	3.78	0.0359		GO:0009607	response to biotic stimulus	5	1	0.05	0.0478
GO:0000151	ubiquitin ligase complex	56	7	1.97	0.003		GO:0006563	L-serine metabolic process	12	2	0.17	0.0123		GO:0036211	protein modification process	1007	10	4.83	0.0158		GO:0008320	protein transmembrane transporter activi...	7	1	0.03	0.0255		GO:0005840	ribosome	168	9	3.38	0.0054		GO:0004553	hydrolase activity, hydrolyzing O-glycos...	216	6	1.96	0.014
GO:0016998	cell wall macromolecule catabolic proces...	19	5	1.06	0.0032		GO:0032559	adenyl ribonucleotide binding	1491	29	19.23	0.0125		GO:0006464	cellular protein modification process	1007	10	4.83	0.0158		GO:0006541	glutamine metabolic process	7	1	0.03	0.0257		GO:0009579	thylakoid	37	3	0.74	0.0368		GO:0016798	hydrolase activity, acting on glycosyl b...	232	6	2.11	0.019
GO:0006979	response to oxidative stress	77	11	4.3	0.0034		GO:0005524	ATP binding	1491	29	19.23	0.0125		GO:0004664	prephenate dehydratase activity	4	1	0.02	0.017		GO:0004553	hydrolase activity, hydrolyzing O-glycos...	216	3	0.8	0.0443		GO:0044436	thylakoid part	37	3	0.74	0.0368		GO:0004764	shikimate 3-dehydrogenase (NADP+) activi...	3	1	0.03	0.027
GO:0016836	hydro-lyase activity	22	5	1.08	0.0036		GO:0030554	adenyl nucleotide binding	1494	29	19.27	0.0128		GO:0009094	L-phenylalanine biosynthetic process	4	1	0.02	0.0191		GO:0004143	diacylglycerol kinase activity	13	1	0.05	0.0469		GO:0043043	peptide biosynthetic process	5	2	0.11	0.0042		GO:0004462	lactoylglutathione lyase activity	3	1	0.03	0.027
GO:0003824	catalytic activity	4860	301	237.82	0.0065		GO:0016020	membrane	1210	13	8.42	0.026		GO:0070085	glycosylation	45	2	0.22	0.0194		GO:0007205	protein kinase C-activating G-protein co...	13	1	0.05	0.0473		GO:0006952	defense response	44	4	0.93	0.0133		GO:0004556	alpha-amylase activity	3	1	0.03	0.027
GO:0009073	aromatic amino acid family biosynthetic ...	8	3	0.45	0.0078		GO:0032553	ribonucleotide binding	1611	29	20.78	0.0331		GO:0043412	macromolecule modification	1043	10	5.01	0.02									GO:0006412	translation	300	12	6.32	0.0237		GO:0016874	ligase activity	189	5	1.72	0.029
GO:0006596	polyamine biosynthetic process	3	2	0.17	0.009		GO:0032555	purine ribonucleotide binding	1611	29	20.78	0.0331		GO:0016021	integral to membrane	448	4	1.21	0.02									GO:0006457	protein folding	107	6	2.25	0.0249		GO:0016755	transferase activity, transferring amino...	4	1	0.04	0.036
GO:0019752	carboxylic acid metabolic process	226	24	12.63	0.0092		GO:0035639	purine ribonucleoside triphosphate bindi...	1611	29	20.78	0.0331		GO:0031224	intrinsic to membrane	461	4	1.25	0.022									GO:0019752	carboxylic acid metabolic process	226	9	4.76	0.0483		GO:0046556	alpha-N-arabinofuranosidase activity	4	1	0.04	0.036
GO:0006520	cellular amino acid metabolic process	161	19	9	0.0104		GO:0017076	purine nucleotide binding	1618	29	20.87	0.0349		GO:0009095	aromatic amino acid family biosynthetic ...	5	1	0.02	0.0238									GO:0043436	oxoacid metabolic process	226	9	4.76	0.0483		GO:0005509	calcium ion binding	87	3	0.79	0.045
GO:0048037	cofactor binding	265	22	12.97	0.0105		GO:0015662	ATPase activity, coupled to transmembran...	23	2	0.3	0.035		GO:0006558	L-phenylalanine metabolic process	5	1	0.02	0.0238									GO:0006082	organic acid metabolic process	227	9	4.78	0.0495		GO:0008508	bile acid:sodium symporter activity	5	1	0.05	0.045
GO:0004842	ubiquitin-protein ligase activity	52	7	2.54	0.0127		GO:0004612	phosphoenolpyruvate carboxykinase (ATP) ...	3	1	0.04	0.0382		GO:0033897	ribonuclease T2 activity	6	1	0.03	0.025									GO:0042180	cellular ketone metabolic process	227	9	4.78	0.0495		GO:0005343	organic acid:sodium symporter activity	5	1	0.05	0.045
GO:0070001	aspartic-type peptidase activity	52	7	2.54	0.0127		GO:0004617	phosphoglycerate dehydrogenase activity	3	1	0.04	0.0382		GO:0004576	oligosaccharyl transferase activity	6	1	0.03	0.025																GO:0015125	bile acid transmembrane transporter acti...	5	1	0.05	0.045
GO:0004190	aspartic-type endopeptidase activity	52	7	2.54	0.0127		GO:0030597	RNA glycosylase activity	3	1	0.04	0.0382		GO:0004629	phospholipase C activity	6	1	0.03	0.025																GO:0015370	solute:sodium symporter activity	5	1	0.05	0.045
GO:0019787	small conjugating protein ligase activit...	52	7	2.54	0.0127		GO:0030598	rRNA N-glycosylase activity	3	1	0.04	0.0382		GO:0004674	protein serine/threonine kinase activity	265	4	1.13	0.025																GO:0004345	glucose-6-phosphate dehydrogenase activi...	5	1	0.05	0.045
GO:0050662	coenzyme binding	192	17	9.4	0.0129		GO:0004030	aldehyde dehydrogenase [NAD(P)+] activit...	3	1	0.04	0.0382		GO:0019538	protein metabolic process	1768	14	8.48	0.0251																GO:0008028	monocarboxylic acid transmembrane transp...	5	1	0.05	0.045
GO:0004089	carbonate dehydratase activity	4	2	0.2	0.0134		GO:0008762	UDP-N-acetylmuramate dehydrogenase activ...	25	2	0.32	0.0408		GO:0009611	response to wounding	6	1	0.03	0.0285																GO:0008289	lipid binding	38	2	0.35	0.047
GO:0016841	ammonia-lyase activity	4	2	0.2	0.0134		GO:0000159	protein phosphatase type 2A complex	6	1	0.04	0.041		GO:0016892	endoribonuclease activity, producing 3'-...	7	1	0.03	0.029
GO:0004664	prephenate dehydratase activity	4	2	0.2	0.0134		GO:0005506	iron ion binding	304	8	3.92	0.0424		GO:0016894	endonuclease activity, active with eithe...	7	1	0.03	0.029
GO:0042626	ATPase activity, coupled to transmembran...	66	8	3.23	0.0147		GO:0016491	oxidoreductase activity	881	22	11.36	0.0425		GO:0004620	phospholipase activity	8	1	0.03	0.034
GO:0043492	ATPase activity, coupled to movement of ...	66	8	3.23	0.0147		GO:0006564	L-serine biosynthetic process	3	1	0.04	0.0426		GO:0009073	aromatic amino acid family biosynthetic ...	8	1	0.04	0.0378
GO:0072525	pyridine-containing compound biosyntheti...	4	2	0.22	0.0173									GO:0004867	serine-type endopeptidase inhibitor acti...	9	1	0.04	0.038
GO:0019674	NAD metabolic process	4	2	0.22	0.0173									GO:1901137	carbohydrate derivative biosynthetic pro...	68	2	0.33	0.0417
GO:0009435	NAD biosynthetic process	4	2	0.22	0.0173
GO:0009094	L-phenylalanine biosynthetic process	4	2	0.22	0.0173
GO:0019363	pyridine nucleotide biosynthetic process	4	2	0.22	0.0173
GO:0019359	nicotinamide nucleotide biosynthetic pro...	4	2	0.22	0.0173
GO:0016820	hydrolase activity, acting on acid anhyd...	68	8	3.33	0.0174
GO:0016830	carbon-carbon lyase activity	43	6	2.1	0.0174
GO:0016567	protein ubiquitination	49	7	2.74	0.0181
GO:0070647	protein modification by small protein co...	50	7	2.79	0.0201
GO:0032446	protein modification by small protein co...	50	7	2.79	0.0201
GO:0031012	extracellular matrix	7	2	0.25	0.023
GO:0022804	active transmembrane transporter activit...	144	13	7.05	0.0239
GO:0006558	L-phenylalanine metabolic process	5	2	0.28	0.0278
GO:0009095	aromatic amino acid family biosynthetic ...	5	2	0.28	0.0278
GO:0016875	ligase activity, forming carbon-oxygen b...	48	6	2.35	0.0286
GO:0016876	ligase activity, forming aminoacyl-tRNA ...	48	6	2.35	0.0286
GO:0004812	aminoacyl-tRNA ligase activity	48	6	2.35	0.0286
GO:0015405	P-P-bond-hydrolysis-driven transmembrane...	75	8	3.67	0.0295
GO:0015399	primary active transmembrane transporter...	75	8	3.67	0.0295
GO:0006418	tRNA aminoacylation for protein translat...	45	6	2.51	0.0377
GO:0006576	cellular biogenic amine metabolic proces...	9	4	0.5	0.0398
GO:0042430	indole-containing compound metabolic pro...	6	2	0.34	0.0402
GO:0006568	tryptophan metabolic process	6	2	0.34	0.0402
GO:0009611	response to wounding	6	2	0.34	0.0402
GO:0006586	indolalkylamine metabolic process	6	2	0.34	0.0402
GO:0016831	carboxy-lyase activity	27	4	1.32	0.0407
GO:0043038	amino acid activation	46	6	2.57	0.0414
GO:0043039	tRNA aminoacylation	46	6	2.57	0.0414
