# Supplementary material for: Quantitative trait loci-dependent analysis of a gene co-expression network associated with Fusarium head blight resistance in bread wheat (Triticum aestivum L.)
Source: BMC Genomics. 2013 Oct 24;14:728. doi: 10.1186/1471-2164-14-728 (PMC4007557; doi:10.1186/1471-2164-14-728)
Supplement: Additional file 9 — Gene module membership. The module membership of the analyzed genes as well as the contig mapping information. [file 1471-2164-14-728-S9.xls]

## Sheet: Tabelle1
Additional File 9 – Gene module membership
The module membership of the analyzed genes as well as the contig mapping information.
Cufflinks_Gene	Network_Module	LCG_contig_id	LCG_contig_start_bp_position	LCG_contig_end_bp_position
XLOC_032257	A	contig1432838	10	846
XLOC_132003	A	contig366756	9	907
XLOC_220752	B	contig826038	15	1109
XLOC_214678	A	contig752792	3	734
XLOC_043232	B	contig1619091	5	782
XLOC_200191	C	contig588082	0	1244
XLOC_147329	D	contig395997	273	1048
XLOC_141436	B	contig3849309	12	407
XLOC_077865	C	contig229477	376	1829
XLOC_209992	E	contig697928	30	424
XLOC_228980	A	contig932478	11	632
XLOC_091692	B	contig260462	65	1455
XLOC_163194	B	contig426722	10	1080
XLOC_086570	B	contig2488966	1	594
XLOC_200042	B	contig586633	545	1296
XLOC_214360	A	contig748733	3	1144
XLOC_030115	A	contig1396860	326	836
XLOC_203034	B	contig618661	2	1268
XLOC_211269	B	contig712560	6	1174
XLOC_095666	A	contig269726	351	1318
XLOC_211989	C	contig720667	2	1187
XLOC_128657	E	contig358622	958	1436
XLOC_136159	B	contig3752060	3	431
XLOC_043694	A	contig162670	6	716
XLOC_097753	F	contig274820	16	546
XLOC_041613	B	contig1591044	176	775
XLOC_070631	A	contig2143096	0	643
XLOC_028558	F	contig13721	1613	2454
XLOC_101312	B	contig2835174	29	550
XLOC_222304	B	contig84602	4	1298
XLOC_212903	A	contig731489	1	1017
XLOC_055408	C	contig184014	87	1987
XLOC_232271	D	contig977705	23	1001
XLOC_186459	C	contig48542	1054	2842
XLOC_186019	G	contig483808	234	1345
XLOC_117247	B	contig32636	827	1490
XLOC_056451	B	contig1858506	9	693
XLOC_017153	H	contig119728	481	1415
XLOC_055361	H	contig1838603	4	733
XLOC_176597	E	contig457005	191	812
XLOC_173051	B	contig44879	28	1816
XLOC_212262	A	contig723541	244	1179
XLOC_164631	B	contig429740	839	1355
XLOC_108576	C	contig3018063	18	513
XLOC_026710	C	contig1341614	139	856
XLOC_223204	E	contig85809	38	398
XLOC_077515	B	contig228564	19	1817
XLOC_204098	F	contig630093	302	1247
XLOC_065947	A	contig2044318	14	676
XLOC_227955	B	contig919583	12	1036
XLOC_159972	D	contig4205651	0	326
XLOC_225931	D	contig892641	19	1073
XLOC_177595	B	contig45942	1992	2949
XLOC_144247	F	contig38996	8	1469
XLOC_130828	B	contig3639892	2	453
XLOC_000877	B	contig02089	1188	2674
XLOC_163905	E	contig4282409	15	291
XLOC_157339	A	contig4153257	16	329
XLOC_115074	B	contig320026	7	1640
XLOC_190620	E	contig50362	140	2778
XLOC_222540	G	contig848848	649	1091
XLOC_060183	B	contig1930406	118	654
XLOC_223134	A	contig856882	39	1089
XLOC_049707	B	contig1731637	0	725
XLOC_164649	B	contig42980	447	2729
XLOC_018833	B	contig1221754	35	873
XLOC_180880	B	contig46777	40	1281
XLOC_220354	B	contig821060	0	1072
XLOC_053583	A	contig180642	889	1837
XLOC_168294	H	contig4375287	12	283
XLOC_195433	D	contig537861	1	1328
XLOC_218727	B	contig800891	96	1076
XLOC_108883	D	contig3025856	8	525
XLOC_076495	B	contig226355	471	1791
XLOC_000658	A	contig01479	4513	5402
XLOC_071136	C	contig2153500	4	617
XLOC_046092	D	contig166907	651	1726
XLOC_106394	C	contig29644	762	1618
XLOC_053746	B	contig1808126	4	581
XLOC_231248	B	contig96301	1368	2337
XLOC_010957	A	contig11058	39	3073
XLOC_081388	A	contig236984	8	1826
XLOC_020788	A	contig1251676	59	905
XLOC_057486	G	contig1878421	6	690
XLOC_059231	B	contig191172	1104	1885
XLOC_049080	B	contig1719960	5	751
XLOC_218172	H	contig794616	65	1090
XLOC_129658	D	contig3612079	17	456
XLOC_165845	D	contig432315	901	1462
XLOC_198035	A	contig56545	704	1661
XLOC_164187	H	contig42881	1706	2953
XLOC_092502	B	contig262447	1200	1760
XLOC_014204	C	contig1154487	23	617
XLOC_133448	H	contig3698782	4	429
XLOC_021451	C	contig126095	281	978
XLOC_002263	B	contig06376	3013	4386
XLOC_063672	A	contig1998523	0	581
XLOC_107703	B	contig299499	647	1227
XLOC_018708	A	contig12202	0	3379
XLOC_023813	B	contig129703	1405	2224
XLOC_172605	A	contig447608	17	1237
XLOC_042190	B	contig1601584	1	791
XLOC_014578	C	contig115996	431	1440
XLOC_210097	B	contig699070	37	688
XLOC_211035	C	contig709784	761	1194
XLOC_196414	C	contig54793	1625	1966
XLOC_058163	B	contig18921	673	3594
XLOC_231883	B	contig972356	6	767
XLOC_220351	B	contig82104	525	2538
XLOC_050769	B	contig17518	0	2721
XLOC_118503	B	contig32997	18	3216
XLOC_041294	G	contig1586919	24	687
XLOC_089513	B	contig255499	17	1324
XLOC_072053	B	contig2173180	4	579
XLOC_027423	D	contig1353703	201	870
XLOC_047572	E	contig169407	742	1552
XLOC_104680	A	contig291981	0	1697
XLOC_201362	B	contig600358	160	1284
XLOC_204906	G	contig639415	0	720
XLOC_216606	B	contig775016	27	989
XLOC_024522	B	contig1308092	19	882
XLOC_027587	B	contig1356025	3	865
XLOC_173214	E	contig449126	8	709
XLOC_065862	B	contig204283	5	492
XLOC_110549	F	contig3073849	1	451
XLOC_021754	A	contig12658	29	4021
XLOC_209343	A	contig69001	311	1683
XLOC_205271	B	contig643995	0	1242
XLOC_082946	B	contig24043	2920	3413
XLOC_081509	D	contig237310	909	1792
XLOC_084728	B	contig244552	3	1284
XLOC_088785	D	contig253731	6	1062
XLOC_215757	B	contig764763	233	1132
XLOC_052262	B	contig178087	469	2010
XLOC_081823	F	contig2379307	4	617
XLOC_196181	B	contig545253	300	1200
XLOC_152048	B	contig405120	0	1075
XLOC_180940	B	contig46802	770	2821
XLOC_201611	E	contig60289	951	2760
XLOC_192188	E	contig5118630	4	129
XLOC_201703	E	contig603816	2	1195
XLOC_097565	A	contig2742720	3	546
XLOC_066089	B	contig204800	298	1578
XLOC_232599	B	contig982456	21	967
XLOC_112242	D	contig312150	43	987
XLOC_105284	A	contig293444	60	1696
XLOC_001656	D	contig04377	2922	3602
XLOC_197561	C	contig560427	7	1315
XLOC_098609	H	contig2768832	4	473
XLOC_002766	B	contig08219	279	2411
XLOC_039525	A	contig1556276	298	791
XLOC_101838	B	contig2847088	31	454
XLOC_078685	B	contig2311822	1	638
XLOC_231937	A	contig972644	257	989
XLOC_004587	A	contig101722	953	1916
XLOC_194778	B	contig530854	159	1019
XLOC_199238	B	contig57786	980	2796
XLOC_223338	C	contig859741	767	1078
XLOC_211898	D	contig719354	1	1170
XLOC_127625	C	contig356087	596	1583
XLOC_019016	E	contig12251	13	4054
XLOC_069255	D	contig211360	1539	1900
XLOC_230137	D	contig947641	24	705
XLOC_216568	B	contig77476	740	2581
XLOC_089276	C	contig254912	81	1783
XLOC_076313	B	contig2259142	0	642
XLOC_073967	B	contig2213870	11	558
XLOC_108990	B	contig302890	1	1679
XLOC_035019	B	contig1479581	26	824
XLOC_216384	B	contig772042	98	1085
XLOC_223485	A	contig861664	288	1024
XLOC_029665	E	contig138979	12	2135
XLOC_204030	A	contig629233	5	1231
XLOC_011378	F	contig111213	395	2021
XLOC_010730	C	contig1102672	0	971
XLOC_160402	A	contig421458	36	1471
XLOC_115830	D	contig3220430	1	493
XLOC_051566	C	contig1767207	80	730
XLOC_208082	B	contig675667	4	1158
XLOC_047131	A	contig168567	324	2015
XLOC_188956	B	contig495540	112	1322
XLOC_227460	G	contig91283	10	1398
XLOC_095561	B	contig2695737	8	531
XLOC_001721	A	contig04555	640	3189
XLOC_043749	A	contig1627713	14	752
XLOC_029370	A	contig1384861	123	778
XLOC_047667	B	contig169611	511	2021
XLOC_211510	B	contig715218	33	1170
XLOC_156823	D	contig414283	61	411
XLOC_232125	A	contig975751	1	1027
XLOC_062335	A	contig197245	605	1806
XLOC_045931	H	contig166649	165	2044
XLOC_099307	G	contig27860	5	1840
XLOC_208327	E	contig67878	1157	2651
XLOC_018040	E	contig121009	954	1461
XLOC_177168	D	contig458469	1	1426
XLOC_228298	B	contig923478	7	1039
XLOC_220847	E	contig827432	3	1115
XLOC_044497	G	contig1640953	4	770
XLOC_002644	F	contig07850	1384	3717
XLOC_093065	B	contig263808	0	499
XLOC_007375	B	contig105628	209	2347
XLOC_148798	H	contig39884	1018	3069
XLOC_121428	C	contig338752	505	1490
XLOC_102259	D	contig285722	0	1714
XLOC_229950	D	contig94490	543	2441
XLOC_187615	C	contig49000	123	894
XLOC_201481	D	contig601447	3	958
XLOC_116834	B	contig3251156	0	496
XLOC_144787	D	contig3910816	1	394
XLOC_201620	B	contig602938	7	1163
XLOC_111753	E	contig3106981	0	512
XLOC_137632	B	contig377828	84	1404
XLOC_129162	B	contig359882	272	1522
XLOC_074933	D	contig22318	3036	3303
XLOC_019235	B	contig1228122	8	813
XLOC_092211	E	contig261837	72	1704
XLOC_010694	G	contig1102416	5	968
XLOC_222378	C	contig846950	14	1104
XLOC_105570	C	contig2942014	16	536
XLOC_098726	H	contig2771238	0	560
XLOC_087777	E	contig251581	2	1574
XLOC_094578	C	contig2671904	64	572
XLOC_075460	B	contig2242140	12	631
XLOC_019766	B	contig12360	2216	3011
XLOC_218203	C	contig794763	3	1133
XLOC_026003	A	contig133108	15	647
XLOC_047712	D	contig1696702	9	631
XLOC_138733	D	contig3797931	46	412
XLOC_043663	A	contig1626533	32	787
XLOC_155274	B	contig41132	581	1678
XLOC_003331	E	contig100087	519	1932
XLOC_133659	B	contig370276	106	1555
XLOC_128318	E	contig3576992	3	454
XLOC_055818	E	contig184813	486	1958
XLOC_012287	A	contig1126008	29	951
XLOC_220941	D	contig828798	82	1111
XLOC_062931	B	contig1983396	216	694
XLOC_173569	A	contig449884	68	1377
XLOC_077922	C	contig2295587	28	610
XLOC_073887	B	contig221087	1078	1846
XLOC_032643	H	contig143913	313	2145
XLOC_100014	D	contig2802613	8	556
XLOC_035618	C	contig1489652	5	561
XLOC_116668	A	contig3247123	4	494
XLOC_043462	G	contig1622991	2	785
XLOC_004290	A	contig10137	419	4225
XLOC_219586	C	contig811699	7	1099
XLOC_029643	B	contig138885	234	2174
XLOC_013840	A	contig1149190	68	946
XLOC_108377	B	contig30143	67	2734
XLOC_216379	B	contig772029	3	1113
XLOC_060546	E	contig1937668	57	700
XLOC_020288	B	contig1243925	8	907
XLOC_024140	B	contig1302633	154	868
XLOC_080554	F	contig2351458	189	621
XLOC_113747	E	contig316306	210	1224
XLOC_173104	A	contig448877	24	1264
XLOC_169718	F	contig4408968	3	278
XLOC_022818	B	contig1282645	1	322
XLOC_103964	H	contig29009	20	748
XLOC_118931	A	contig331176	0	1609
XLOC_018354	F	contig1215208	4	917
XLOC_198067	B	contig565630	0	1313
XLOC_131886	A	contig3665350	7	450
XLOC_071379	H	contig2158414	2	308
XLOC_062925	B	contig1983361	0	701
XLOC_103982	D	contig290137	332	1394
XLOC_233627	B	contig99785	1358	2399
XLOC_094022	A	contig2659168	13	558
XLOC_168496	B	contig4380528	2	274
XLOC_097792	A	contig2748916	23	561
XLOC_043504	E	contig162337	628	2054
XLOC_129726	E	contig361289	139	777
XLOC_118211	D	contig329149	303	1370
XLOC_000062	B	contig00075	4406	9060
XLOC_162802	F	contig42602	1303	2877
XLOC_067868	H	contig2083215	20	642
XLOC_148832	E	contig39890	6	2560
XLOC_194681	D	contig529857	80	1353
XLOC_207891	B	contig673653	339	1219
XLOC_233142	B	contig990500	0	1024
XLOC_102637	E	contig286860	560	1089
XLOC_113699	A	contig316099	0	1520
XLOC_128263	B	contig3576416	4	464
XLOC_189918	B	contig500020	432	1288
XLOC_207422	A	contig66834	767	2531
XLOC_167900	B	contig436668	40	1068
XLOC_004080	C	contig1010646	6	1004
XLOC_004593	A	contig101729	138	2376
XLOC_224432	A	contig873586	1	1081
XLOC_069073	H	contig211021	495	1895
XLOC_217132	E	contig78189	8	1901
XLOC_135056	H	contig3730172	6	433
XLOC_028715	B	contig137391	1655	2179
XLOC_213144	D	contig734300	0	1173
XLOC_228985	A	contig932491	178	1055
XLOC_070038	F	contig2130318	9	623
XLOC_037578	A	contig15220	42	654
XLOC_196118	D	contig544631	6	1267
XLOC_021032	A	contig1254452	13	562
XLOC_137326	A	contig3771965	86	370
XLOC_100461	E	contig2814687	31	496
XLOC_204181	E	contig631141	7	1088
XLOC_230546	D	contig953404	6	1037
XLOC_161751	B	contig4240360	3	313
XLOC_121309	H	contig338533	2	1577
XLOC_001570	C	contig04088	1686	2164
XLOC_022408	B	contig12763	2010	4008
XLOC_037308	D	contig151687	188	871
XLOC_026542	B	contig133916	173	1951
XLOC_232718	A	contig984259	8	1025
XLOC_047957	H	contig1700635	14	766
XLOC_053744	B	contig1808113	1	715
XLOC_116528	B	contig3242650	1	462
XLOC_085284	B	contig24595	2521	3437
XLOC_136040	A	contig3749018	1	417
XLOC_104061	G	contig290410	683	1655
XLOC_116801	A	contig324961	11	1174
XLOC_229104	B	contig934187	0	1052
XLOC_127430	B	contig3554711	15	458
XLOC_030548	F	contig140353	0	2145
XLOC_057680	B	contig188293	506	1316
XLOC_227353	E	contig91165	285	2469
XLOC_048810	B	contig1715591	26	760
XLOC_175478	B	contig454408	632	1433
XLOC_041635	C	contig159129	6	1087
XLOC_080168	B	contig234435	0	1839
XLOC_039523	B	contig1556275	18	760
XLOC_220349	B	contig821038	3	1072
XLOC_128607	E	contig3584417	29	445
XLOC_019614	B	contig1233553	35	825
XLOC_199042	D	contig575874	0	1306
XLOC_147850	B	contig397025	292	1512
XLOC_012151	A	contig1123647	199	923
XLOC_160839	C	contig422329	209	1472
XLOC_012378	B	contig11277	80	823
XLOC_218201	A	contig794760	0	1131
XLOC_028352	D	contig136829	1645	2161
XLOC_016324	C	contig118556	143	1259
XLOC_098218	E	contig275930	167	1490
XLOC_005148	D	contig1024923	20	997
XLOC_090599	D	contig257970	5	650
XLOC_053361	B	contig180228	37	1993
XLOC_032067	B	contig142988	8	2150
XLOC_096493	C	contig2716483	0	568
XLOC_199076	A	contig576062	45	1237
XLOC_002475	H	contig07170	4	4051
XLOC_116142	B	contig3229800	0	498
XLOC_013159	D	contig1139103	18	946
XLOC_059618	E	contig1919575	0	715
XLOC_009414	A	contig1084777	13	971
XLOC_021722	A	contig1264843	2	906
XLOC_208667	A	contig682476	1	1216
XLOC_147653	C	contig3966165	2	383
XLOC_125351	B	contig350060	92	1592
XLOC_176673	A	contig457292	272	1428
XLOC_192786	G	contig515518	64	988
XLOC_216414	D	contig77250	1	1754
XLOC_037442	A	contig151946	182	2114
XLOC_132245	D	contig36727	381	3116
XLOC_231055	B	contig960791	5	1014
XLOC_130597	B	contig363445	123	1515
XLOC_010564	B	contig110026	8	2293
XLOC_145850	A	contig39319	1088	3069
XLOC_065320	B	contig203033	971	1917
XLOC_170670	E	contig4430787	13	249
XLOC_228678	B	contig928711	1	1045
XLOC_012964	F	contig113609	86	1959
XLOC_114860	B	contig319338	38	1632
XLOC_030223	C	contig139891	133	2138
XLOC_025588	B	contig1324690	21	869
XLOC_216059	F	contig768802	2	1142
XLOC_018608	B	contig121833	0	2264
XLOC_195632	B	contig53992	1489	2828
XLOC_118069	A	contig3285019	1	466
XLOC_094489	B	contig267084	0	747
XLOC_075853	B	contig225145	169	1478
XLOC_087201	B	contig25028	894	1718
XLOC_027798	H	contig135998	797	2177
XLOC_121424	A	contig33875	245	1052
XLOC_206829	E	contig661355	0	1234
XLOC_021862	B	contig1267427	11	670
XLOC_094941	C	contig268018	386	1535
XLOC_214015	H	contig74479	1087	2594
XLOC_169609	B	contig4405569	9	276
XLOC_220703	B	contig825610	128	418
XLOC_013423	B	contig1142620	0	921
XLOC_037348	B	contig15182	1945	3866
XLOC_115091	A	contig320073	26	864
XLOC_221335	B	contig833823	127	1107
XLOC_092175	E	contig2616273	2	580
XLOC_210765	A	contig706880	0	1161
XLOC_200991	B	contig596446	278	1284
XLOC_020530	D	contig124788	1349	2241
XLOC_128107	H	contig35718	390	3045
XLOC_014169	B	contig1154197	2	903
XLOC_099598	B	contig279254	5	1114
XLOC_075819	E	contig22506	2634	3473
XLOC_199404	C	contig579603	0	1304
XLOC_208928	E	contig685274	132	988
XLOC_157306	D	contig4152114	2	331
XLOC_023164	F	contig128783	826	2190
XLOC_028742	B	contig137474	61	2116
XLOC_188012	B	contig4915410	1	168
XLOC_032686	B	contig143952	65	2144
XLOC_231919	D	contig972585	271	1005
XLOC_085649	D	contig24673	28	3438
XLOC_035968	H	contig1495226	112	823
XLOC_052760	G	contig1791438	2	742
XLOC_007684	D	contig10609	1959	4173
XLOC_020707	H	contig125058	934	1875
XLOC_014360	A	contig1156561	20	898
XLOC_035015	E	contig1479569	59	325
XLOC_120708	A	contig33682	1439	3102
XLOC_229594	F	contig94015	102	2401
XLOC_221798	B	contig84003	14	903
XLOC_040412	B	contig1572415	0	642
XLOC_109019	B	contig302989	255	1626
XLOC_225221	E	contig883853	32	1060
XLOC_000765	D	contig01746	0	5964
XLOC_116590	B	contig32456	134	1104
XLOC_007916	D	contig106428	1785	2328
XLOC_225442	D	contig885926	1	1082
XLOC_156244	B	contig41313	2221	3019
XLOC_233134	A	contig99048	6	948
XLOC_097071	C	contig272992	112	1735
XLOC_038124	D	contig153083	570	1480
XLOC_184246	A	contig477789	6	1117
XLOC_019071	A	contig1225653	64	918
XLOC_007668	H	contig1060726	10	794
XLOC_138278	B	contig3789287	1	418
XLOC_015447	C	contig1172850	310	889
XLOC_005523	B	contig1030704	1	1002
XLOC_205033	E	contig640811	541	804
XLOC_222136	A	contig84390	1114	2372
XLOC_024906	B	contig1313627	0	807
XLOC_203201	A	contig620485	34	1182
XLOC_173541	F	contig449806	303	1437
XLOC_179245	B	contig46362	534	2773
XLOC_089081	B	contig25450	148	2181
XLOC_126029	D	contig3517406	1	449
XLOC_163461	B	contig427305	65	1388
XLOC_150304	B	contig4017389	19	368
XLOC_049824	D	contig17348	2760	3720
XLOC_005076	D	contig102464	509	1927
XLOC_061658	D	contig195977	32	1941
XLOC_153378	E	contig4076991	0	351
XLOC_002037	D	contig05622	3938	4747
XLOC_222288	B	contig845708	109	757
XLOC_014180	B	contig1154219	193	938
XLOC_113757	H	contig316359	8	1646
XLOC_110212	G	contig306453	241	1213
XLOC_038754	C	contig1542474	0	815
XLOC_120231	E	contig335040	174	1586
XLOC_017137	B	contig119707	503	2275
XLOC_187394	B	contig4890550	6	172
XLOC_048743	D	contig1714671	0	759
XLOC_043116	B	contig1616204	2	793
XLOC_108485	A	contig301724	49	1252
XLOC_208911	C	contig685215	3	1202
XLOC_018303	D	contig121450	735	2175
XLOC_041926	B	contig159696	163	930
XLOC_197420	F	contig559167	73	1271
XLOC_110045	F	contig305879	49	872
XLOC_042753	F	contig161113	1435	2063
XLOC_029158	C	contig138175	692	1416
XLOC_214067	A	contig745566	3	1104
XLOC_204853	B	contig63862	1	1233
XLOC_063456	B	contig199463	2	1116
XLOC_202226	E	contig609666	0	1272
XLOC_074646	G	contig2226489	10	624
XLOC_233637	E	contig997976	564	1010
XLOC_012340	G	contig1126825	0	947
XLOC_025417	A	contig132187	28	2198
XLOC_169819	B	contig441131	15	1232
XLOC_076744	B	contig2268981	7	644
XLOC_047426	B	contig169205	2	1387
XLOC_031345	B	contig1417375	0	516
XLOC_138660	B	contig379708	1	1506
XLOC_039726	H	contig1559472	2	635
XLOC_022425	B	contig127671	25	1448
XLOC_066242	B	contig204982	92	1881
XLOC_233778	B	contig999975	41	972
XLOC_035029	D	contig147974	0	1900
XLOC_202647	C	contig614172	391	1271
XLOC_012867	H	contig1134971	7	921
XLOC_035087	C	contig1480332	1	829
XLOC_021902	D	contig12681	0	3937
XLOC_221568	D	contig836942	221	1109
XLOC_026492	G	contig1338678	64	871
XLOC_020454	F	contig1246465	267	799
XLOC_074270	D	contig2220447	10	533
XLOC_072441	A	contig217978	295	1747
XLOC_114058	E	contig317134	208	1138
XLOC_034389	B	contig1467660	10	831
XLOC_065674	B	contig203882	11	1921
XLOC_082376	D	contig23910	191	2169
XLOC_217381	C	contig785211	5	1126
XLOC_090090	B	contig2568692	14	581
XLOC_115219	E	contig3202596	14	502
XLOC_136415	A	contig3756434	37	404
XLOC_043111	B	contig161619	77	2056
XLOC_162733	A	contig42586	13	2548
XLOC_175595	E	contig454610	2	1440
XLOC_195830	B	contig541800	18	1249
XLOC_124298	B	contig346990	111	853
XLOC_209902	D	contig696716	23	898
XLOC_080060	D	contig2340481	28	616
XLOC_215106	C	contig757412	0	1152
XLOC_180799	B	contig467597	460	1399
XLOC_002890	D	contig08768	27	509
XLOC_008183	B	contig1067494	32	982
XLOC_089101	B	contig2545529	83	586
XLOC_079925	A	contig233900	186	1759
XLOC_084055	D	contig2430211	16	589
XLOC_080807	A	contig2357068	77	605
XLOC_210642	B	contig705629	7	1196
XLOC_196895	D	contig553441	5	1319
XLOC_181938	A	contig470960	90	1405
XLOC_071845	B	contig2168508	2	665
XLOC_205119	A	contig642005	1	1251
XLOC_229662	B	contig941250	1	1044
XLOC_012403	E	contig1128150	322	910
XLOC_045642	E	contig16607	1	3783
XLOC_036110	D	contig1496784	0	533
XLOC_203284	E	contig621081	65	1243
XLOC_041005	H	contig158166	0	2082
XLOC_154637	H	contig41014	0	3037
XLOC_068914	B	contig2106998	21	642
XLOC_111518	E	contig3099877	66	510
XLOC_014095	D	contig1153689	14	937
XLOC_113308	G	contig3149463	1	506
XLOC_051288	C	contig17627	385	1103
XLOC_178904	B	contig4627563	3	227
XLOC_152534	E	contig406054	670	1499
XLOC_155043	F	contig410877	19	1484
XLOC_179168	B	contig463442	4	1066
XLOC_065191	G	contig202926	76	1922
XLOC_038742	A	contig154241	153	2002
XLOC_159276	D	contig4191573	1	327
XLOC_208546	H	contig68118	2	1040
XLOC_067697	H	contig208030	40	1897
XLOC_029892	A	contig1393595	76	855
XLOC_113725	B	contig316213	32	1328
XLOC_051471	H	contig176646	1466	1996
XLOC_182467	B	contig472506	100	1350
XLOC_149216	B	contig3995949	9	372
XLOC_146469	B	contig394430	44	1461
XLOC_010446	B	contig1098176	2	972
XLOC_106769	B	contig297351	2	987
XLOC_162285	B	contig4251069	0	301
XLOC_091896	E	contig260962	129	1753
XLOC_108050	B	contig300414	22	1685
XLOC_091403	E	contig2597956	65	567
XLOC_034397	B	contig1467747	0	835
XLOC_211786	G	contig71832	1904	2575
XLOC_225545	B	contig887429	11	1035
XLOC_034058	A	contig1461551	0	837
XLOC_212898	E	contig731399	9	700
XLOC_131148	B	contig364684	14	1559
XLOC_107627	A	contig29944	1	2149
XLOC_038031	D	contig1529205	34	799
XLOC_098762	A	contig277283	435	1714
XLOC_103873	E	contig2899075	2	540
XLOC_227708	B	contig916104	180	983
XLOC_103041	C	contig2877921	2	530
XLOC_022531	B	contig1277954	7	899
XLOC_195059	A	contig53391	1	2850
XLOC_181671	B	contig470104	881	1406
XLOC_079143	D	contig232151	1	572
XLOC_023822	G	contig1297066	33	741
XLOC_096901	B	contig27272	1899	2447
XLOC_207067	G	contig664166	16	1213
XLOC_045388	B	contig1655792	5	771
XLOC_064147	B	contig200824	503	981
XLOC_048407	B	contig1708233	12	764
XLOC_180022	B	contig4655663	0	224
XLOC_204900	A	contig639384	9	1242
XLOC_199265	B	contig57811	270	2193
XLOC_034425	H	contig14685	396	3884
XLOC_142080	B	contig385999	62	724
XLOC_038101	H	contig153011	15	2113
XLOC_058037	G	contig1888717	20	721
XLOC_214626	B	contig75216	448	2481
XLOC_044620	A	contig1642733	151	783
XLOC_083868	F	contig2425303	25	604
XLOC_090300	F	contig25732	0	2761
XLOC_129515	F	contig360818	34	1576
XLOC_107862	D	contig3001191	16	527
XLOC_061665	G	contig1959827	2	681
XLOC_228360	B	contig924282	4	941
XLOC_147445	A	contig396231	325	1299
XLOC_225615	B	contig88789	252	1297
XLOC_210010	C	contig698033	315	1202
XLOC_133089	D	contig3691726	24	411
XLOC_193547	A	contig520488	42	1350
XLOC_009174	C	contig108172	177	2334
XLOC_124125	B	contig346633	170	874
XLOC_075248	D	contig22374	1396	2837
XLOC_078834	B	contig23137	7	1058
XLOC_107713	A	contig2995093	8	525
XLOC_042675	B	contig160904	391	2059
XLOC_152880	A	contig406740	31	1238
XLOC_219887	E	contig815368	7	905
XLOC_215202	B	contig758668	22	1130
XLOC_057341	H	contig1875544	7	618
XLOC_113004	D	contig3140810	149	511
XLOC_190162	B	contig50127	362	2901
XLOC_009016	F	contig1079789	566	974
XLOC_001319	B	contig03292	4104	5298
XLOC_078362	F	contig230532	60	1640
XLOC_005652	E	contig103261	0	2274
XLOC_203529	E	contig623372	5	1118
XLOC_073732	B	contig22081	1697	3518
XLOC_212120	B	contig722125	1	1103
XLOC_217695	B	contig788619	2	1135
XLOC_125505	D	contig350296	15	617
XLOC_035011	D	contig1479470	15	696
XLOC_053588	B	contig180649	2	869
XLOC_044278	A	contig1636998	283	781
XLOC_230972	A	contig959272	29	845
XLOC_044816	A	contig164586	732	2040
XLOC_026212	E	contig1334789	372	746
XLOC_211952	D	contig72032	149	2627
XLOC_159334	A	contig4192692	43	235
XLOC_063287	F	contig199148	35	1514
XLOC_078956	A	contig231728	1515	1816
XLOC_136612	C	contig375952	81	1095
XLOC_000948	E	contig02282	0	5138
XLOC_152660	C	contig40624	453	1094
XLOC_167691	A	contig436293	1	666
XLOC_209697	A	contig694166	356	1171
XLOC_051074	A	contig17585	3176	3675
XLOC_044287	B	contig163710	555	2051
XLOC_043514	A	contig1623522	12	785
XLOC_146668	E	contig39482	0	3013
XLOC_192240	E	contig51227	591	2871
XLOC_032315	A	contig1433406	186	721
XLOC_075661	A	contig2247156	5	578
XLOC_207692	A	contig671364	0	592
XLOC_082906	H	contig2402646	59	619
XLOC_003519	F	contig1003844	373	1013
XLOC_054301	A	contig181965	1	1907
XLOC_052421	B	contig1783567	69	640
XLOC_124568	C	contig3477722	0	475
XLOC_106141	B	contig2956949	0	278
XLOC_065203	D	contig202937	39	1926
XLOC_145347	B	contig3921308	13	384
XLOC_027521	C	contig1355632	357	853
XLOC_204617	B	contig635838	3	1244
XLOC_042838	F	contig1612295	0	792
XLOC_060333	C	contig193323	706	1600
XLOC_069820	G	contig212591	1080	1838
XLOC_040571	B	contig157509	26	2091
XLOC_152476	A	contig4059652	7	358
XLOC_206583	F	contig658853	63	1195
XLOC_035965	B	contig14952	1438	2374
XLOC_167150	C	contig435152	420	1453
XLOC_032081	D	contig1429988	5	848
XLOC_209017	A	contig686386	545	1155
XLOC_217409	D	contig78544	2000	2544
XLOC_048041	B	contig170159	5	2009
XLOC_076654	A	contig226786	118	1590
XLOC_021138	E	contig1256670	0	896
XLOC_198895	A	contig57417	2171	2782
XLOC_164159	A	contig4287665	2	250
XLOC_123115	B	contig343740	656	1567
XLOC_186325	E	contig484934	561	1204
XLOC_185430	B	contig481822	662	1386
XLOC_009701	D	contig1088880	24	971
XLOC_189877	C	contig499871	623	1378
XLOC_200389	B	contig590080	0	1290
XLOC_214341	F	contig74861	175	774
XLOC_082481	B	contig239411	998	1788
XLOC_064113	D	contig200729	1004	1822
XLOC_176082	B	contig455832	928	1390
XLOC_168456	B	contig437922	1165	1460
XLOC_226653	F	contig901790	1	1071
XLOC_017720	C	contig1205495	63	659
XLOC_113041	B	contig3141128	24	487
XLOC_008783	E	contig1076089	0	959
XLOC_033073	B	contig1445503	319	773
XLOC_220616	C	contig824303	23	1046
XLOC_226343	E	contig89813	65	2465
XLOC_033891	B	contig1458880	3	819
XLOC_023087	B	contig1286309	91	710
XLOC_002978	B	contig09034	1	1979
XLOC_055628	H	contig1843852	48	689
XLOC_060783	D	contig194242	79	617
XLOC_005649	B	contig1032595	145	929
XLOC_049339	A	contig1725939	6	748
XLOC_171667	B	contig445481	5	1444
XLOC_161551	A	contig423714	0	1476
XLOC_018836	B	contig1221808	0	351
XLOC_201509	C	contig601696	87	1188
XLOC_111551	G	contig310086	8	1613
XLOC_215853	B	contig766084	382	1122
XLOC_197608	B	contig560778	55	1324
XLOC_118243	H	contig3292312	18	383
XLOC_201227	B	contig598658	3	1276
XLOC_012176	E	contig1123794	25	963
XLOC_009324	A	contig108354	1091	2324
XLOC_137347	B	contig37723	0	1259
XLOC_120730	B	contig3368499	0	486
XLOC_034884	A	contig147684	77	2004
XLOC_029033	F	contig1379349	3	565
XLOC_227583	B	contig914536	24	1048
XLOC_125079	F	contig3493468	91	463
XLOC_174133	D	contig451297	463	1412
XLOC_058940	C	contig1906327	237	720
XLOC_230136	D	contig947640	16	1041
XLOC_206799	B	contig661117	8	980
XLOC_030723	A	contig140671	20	2161
XLOC_014473	B	contig1158659	57	714
XLOC_220628	D	contig824352	0	697
XLOC_122491	C	contig3419336	9	479
XLOC_024406	A	contig1306534	89	814
XLOC_052869	A	contig179290	39	2010
XLOC_228154	B	contig921593	3	1061
XLOC_034778	C	contig1474570	18	628
XLOC_145314	B	contig392070	1	1168
XLOC_075049	B	contig2234452	4	649
XLOC_126617	B	contig353261	600	1539
XLOC_208408	B	contig679648	52	826
XLOC_195078	B	contig534018	1	1334
XLOC_123788	B	contig34552	16	2950
XLOC_211330	B	contig713481	143	595
XLOC_214817	C	contig754319	10	1100
XLOC_151172	F	contig403348	7	1457
XLOC_170841	F	contig443489	0	1454
XLOC_004938	B	contig1022556	481	972
XLOC_058807	B	contig1903954	0	720
XLOC_215248	E	contig758925	514	1142
XLOC_199638	A	contig582221	529	1289
XLOC_232510	D	contig980878	2	1012
XLOC_037510	B	contig1520386	3	741
XLOC_205701	D	contig64882	2176	2554
XLOC_191693	B	contig509064	0	1376
XLOC_118837	A	contig330982	742	1555
XLOC_099292	D	contig278555	20	1108
XLOC_075838	G	contig225109	1135	1850
XLOC_143335	D	contig388264	826	1521
XLOC_126525	B	contig353125	538	1554
XLOC_044198	B	contig1635505	25	773
XLOC_028868	C	contig1376442	272	803
XLOC_116885	D	contig325303	0	1509
XLOC_216079	D	contig76890	82	1893
XLOC_076584	B	contig2265489	17	531
XLOC_004920	A	contig102239	62	981
XLOC_089105	B	contig2545617	34	595
XLOC_233078	B	contig989914	46	1022
XLOC_134451	F	contig371851	142	1159
XLOC_130966	B	contig3644560	1	449
XLOC_201843	B	contig605215	416	1166
XLOC_026592	A	contig134053	926	2041
XLOC_087998	G	contig251975	353	1697
XLOC_031426	B	contig1418143	4	847
XLOC_190783	D	contig504447	23	1373
XLOC_031594	E	contig142116	206	1972
XLOC_049035	D	contig1719675	1	694
XLOC_123726	B	contig345334	235	1575
XLOC_091966	D	contig2612066	4	582
XLOC_225107	B	contig882310	11	1075
XLOC_038620	B	contig153994	984	2076
XLOC_082728	A	contig23992	9	2038
XLOC_039421	G	contig1554053	0	804
XLOC_116975	G	contig325603	1	1610
XLOC_195182	A	contig53532	1	1204
XLOC_190173	E	contig501312	384	991
XLOC_225568	E	contig887593	1	1033
XLOC_125905	F	contig3515616	2	468
XLOC_229926	B	contig944305	372	895
XLOC_063733	A	contig200072	29	459
XLOC_201127	B	contig597617	3	1288
XLOC_004351	B	contig1014399	6	999
XLOC_156134	E	contig4129444	22	339
XLOC_197745	B	contig562430	42	1310
XLOC_223580	B	contig86291	1795	2499
XLOC_034858	C	contig14766	2	712
XLOC_015012	A	contig116627	1	1037
XLOC_195331	G	contig536850	195	1337
XLOC_021506	B	contig1261889	1	850
XLOC_096646	C	contig272025	1087	1604
XLOC_227909	C	contig91895	4	2461
XLOC_144434	F	contig3903214	3	375
XLOC_086040	B	contig247710	1	1790
XLOC_151373	B	contig403717	33	527
XLOC_029155	E	contig1381721	105	840
XLOC_065332	A	contig2030397	1	691
XLOC_075647	B	contig2246946	24	539
XLOC_201294	A	contig599537	378	1236
XLOC_002491	A	contig07224	0	2142
XLOC_052155	B	contig177895	547	1758
XLOC_000730	A	contig01638	5	1806
XLOC_183477	D	contig47555	431	2385
XLOC_047213	C	contig168835	392	1189
XLOC_033549	E	contig145357	179	2078
XLOC_140416	B	contig3829701	2	403
XLOC_137877	A	contig37822	45	3094
XLOC_181750	C	contig470280	11	1012
XLOC_136083	A	contig3750247	9	429
XLOC_170034	B	contig4416578	4	277
XLOC_055235	A	contig183661	47	1991
XLOC_025355	B	contig1321494	12	841
XLOC_119313	B	contig3322005	0	492
XLOC_062150	D	contig196902	90	1901
XLOC_197329	C	contig558031	52	844
XLOC_082781	B	contig2401459	5	620
XLOC_180672	C	contig46726	46	1194
XLOC_005152	B	contig1024942	0	1006
XLOC_029742	B	contig1390878	75	717
XLOC_092813	D	contig2633393	67	563
XLOC_013964	H	contig1151378	0	950
XLOC_157150	F	contig414953	532	1454
XLOC_221559	H	contig83688	1	2453
XLOC_204592	B	contig635575	185	1251
XLOC_043580	F	contig162562	665	2059
XLOC_162175	B	contig424873	573	1441
XLOC_048307	A	contig170705	24	1876
XLOC_221490	C	contig835665	8	1112
XLOC_021215	F	contig1257107	292	891
XLOC_058045	B	contig1888748	12	723
XLOC_106489	B	contig29654	0	1628
XLOC_200238	C	contig588687	1	1257
XLOC_063540	B	contig1996660	3	618
XLOC_056226	B	contig1854860	5	728
XLOC_109844	B	contig30538	0	3285
XLOC_071887	E	contig2168894	292	637
XLOC_204337	A	contig63269	256	2710
XLOC_076326	A	contig225990	1106	1853
XLOC_138038	B	contig378491	29	1542
XLOC_056009	A	contig185120	12	1493
XLOC_198732	E	contig572694	21	450
XLOC_075097	D	contig2236005	36	629
XLOC_046208	B	contig1670707	38	773
XLOC_174521	E	contig4521686	6	206
XLOC_228035	G	contig92018	271	1789
XLOC_094149	B	contig266192	8	486
XLOC_129995	B	contig3619888	3	444
XLOC_230329	A	contig950575	21	564
XLOC_050761	B	contig1751661	8	750
XLOC_228766	A	contig92990	854	1914
XLOC_148463	D	contig3981816	12	365
XLOC_001223	D	contig03038	543	2332
XLOC_068862	A	contig21063	8	3411
XLOC_232686	A	contig98386	352	2340
XLOC_028140	B	contig1364825	53	868
XLOC_019220	B	contig12280	620	4055
XLOC_210960	A	contig708991	4	928
XLOC_201039	G	contig596849	304	961
XLOC_229298	B	contig936279	0	1049
XLOC_052303	D	contig1782019	19	732
XLOC_052417	B	contig1783560	2	706
XLOC_002148	C	contig06027	339	2057
XLOC_023272	B	contig1288982	96	895
XLOC_198832	B	contig573821	475	1295
XLOC_014321	C	contig1156374	12	886
XLOC_025635	A	contig132558	600	1468
XLOC_022170	F	contig1272260	102	837
XLOC_078337	C	contig2304380	1	576
XLOC_173542	D	contig449808	25	1443
XLOC_015102	D	contig1168046	478	867
XLOC_141219	A	contig3845360	15	360
XLOC_203484	B	contig623166	0	994
XLOC_027595	D	contig135622	1318	2193
XLOC_230357	H	contig95116	403	2204
XLOC_088655	B	contig253581	0	655
XLOC_186158	B	contig484318	301	1396
XLOC_139044	E	contig3804100	4	309
XLOC_210230	A	contig700458	229	1146
XLOC_072728	D	contig218742	18	1124
XLOC_202923	C	contig617404	461	1267
XLOC_025841	B	contig132887	108	1682
XLOC_119005	B	contig331247	389	1159
XLOC_051203	F	contig1760139	0	751
XLOC_047746	D	contig1696961	396	739
XLOC_045865	A	contig166497	4	473
XLOC_086476	H	contig248671	77	1793
XLOC_051128	D	contig1759113	153	753
XLOC_130859	B	contig364039	914	1558
XLOC_175265	D	contig453833	44	602
XLOC_023317	B	contig1289820	59	804
XLOC_040202	H	contig15682	2852	3806
XLOC_102046	B	contig2851491	4	543
XLOC_142427	B	contig386684	533	1526
XLOC_102743	B	contig2870685	8	539
XLOC_132689	B	contig368256	544	1553
XLOC_076233	B	contig2258217	0	646
XLOC_048004	E	contig170096	0	1952
XLOC_230204	D	contig94894	1876	2426
XLOC_206503	D	contig657717	22	926
XLOC_107289	A	contig2986816	34	456
XLOC_222445	E	contig84785	1917	2452
XLOC_221727	D	contig838732	71	1103
XLOC_067509	B	contig207748	7	751
XLOC_197607	A	contig56077	89	904
XLOC_196690	D	contig551169	12	855
XLOC_135850	D	contig37451	252	2125
XLOC_124190	B	contig3468034	5	470
XLOC_009648	A	contig10879	338	4156
XLOC_192060	A	contig511121	128	1353
XLOC_145109	D	contig3916848	0	375
XLOC_073852	D	contig2210587	37	648
XLOC_082966	B	contig240532	5	1812
XLOC_050123	A	contig1739606	11	751
XLOC_120006	A	contig334320	4	1615
XLOC_126746	F	contig353754	12	1582
XLOC_047254	D	contig168891	4	1246
XLOC_109767	A	contig3049903	11	493
XLOC_179688	A	contig464742	1	1419
XLOC_219339	B	contig808573	13	528
XLOC_205151	C	contig642398	330	1066
XLOC_212110	E	contig722081	0	1184
XLOC_026600	G	contig134065	2	1732
XLOC_118440	A	contig32971	1435	3199
XLOC_006704	C	contig104720	0	2371
XLOC_127846	B	contig356540	2	1581
XLOC_216061	A	contig768812	117	1145
XLOC_033684	A	contig1455427	28	742
XLOC_221556	B	contig836872	159	1081
XLOC_200204	B	contig58832	25	1109
XLOC_147609	A	contig3964876	57	362
XLOC_064271	A	contig20108	4	2074
XLOC_085392	B	contig246083	827	1796
XLOC_116238	E	contig323425	0	1638
XLOC_027511	B	contig1355525	14	865
XLOC_017253	C	contig1198718	350	922
XLOC_149056	G	contig399287	8	1507
XLOC_219149	A	contig806476	4	463
XLOC_076209	A	contig2258047	5	647
XLOC_204067	D	contig629827	1	1249
XLOC_228222	E	contig92263	348	2185
XLOC_036404	A	contig150241	1058	2108
XLOC_146816	A	contig3950340	2	368
XLOC_223670	A	contig863641	347	1091
XLOC_066329	B	contig20526	3	746
XLOC_040998	C	contig158158	12	2089
XLOC_018166	B	contig1211930	100	915
XLOC_184339	B	contig4781061	0	194
XLOC_075411	B	contig2241745	8	641
XLOC_050130	B	contig1739654	29	742
XLOC_009348	C	contig10840	1178	3786
XLOC_203138	A	contig619818	17	1240
XLOC_010517	B	contig10998	16	3611
XLOC_215577	B	contig762701	7	954
XLOC_193535	C	contig520404	10	1331
XLOC_200552	D	contig591943	5	1103
XLOC_207863	A	contig673354	205	844
XLOC_218767	H	contig80136	945	2377
XLOC_041273	D	contig1586486	52	765
XLOC_208175	B	contig67678	22	2143
XLOC_082480	A	contig2394085	57	614
XLOC_098045	D	contig2755364	34	561
XLOC_053145	A	contig179885	4	792
XLOC_168926	A	contig438966	2	1303
XLOC_217341	B	contig78441	11	2563
XLOC_050929	H	contig175535	1	2017
XLOC_180766	H	contig467541	17	1393
XLOC_100636	B	contig281721	0	1710
XLOC_081332	B	contig2368349	96	614
XLOC_006175	B	contig1039214	3	748
XLOC_230511	D	contig953140	36	659
XLOC_063263	A	contig19909	61	3624
XLOC_218894	B	contig803258	456	1105
XLOC_119767	B	contig333756	333	1610
XLOC_229142	F	contig934433	6	1047
XLOC_218154	B	contig794504	2	709
XLOC_072539	C	contig2183738	19	632
XLOC_203834	D	contig62684	75	1580
XLOC_209401	B	contig69082	1606	2652
XLOC_044817	D	contig164587	5	1427
XLOC_214530	D	contig75120	1243	2563
XLOC_027201	A	contig1350259	245	862
XLOC_088228	A	contig2524719	71	596
XLOC_023854	A	contig1297191	86	752
XLOC_066425	B	contig205388	0	1452
XLOC_090109	B	contig256925	1	1773
XLOC_211535	G	contig71544	57	836
XLOC_087426	B	contig2506846	3	602
XLOC_017913	A	contig1208102	12	928
XLOC_006301	B	contig1041078	2	949
XLOC_230259	B	contig949610	92	1029
XLOC_009323	B	contig1083521	114	980
XLOC_034054	C	contig146150	988	2020
XLOC_087141	B	contig2500970	0	603
XLOC_231087	A	contig961024	0	1039
XLOC_044857	C	contig1647067	8	779
XLOC_003013	B	contig09142	3201	4303
XLOC_199773	B	contig583574	10	1293
XLOC_023245	B	contig1288859	50	891
XLOC_070821	B	contig214773	0	1892
XLOC_073463	D	contig220232	173	1779
XLOC_007857	D	contig10632	8	1046
XLOC_074609	B	contig22263	2075	3481
XLOC_030520	B	contig1403000	0	621
XLOC_027465	E	contig13546	4	3957
XLOC_049427	C	contig1727340	160	709
XLOC_010279	A	contig1095946	553	947
XLOC_073287	G	contig219862	0	1760
XLOC_007714	B	contig10613	0	2465
XLOC_010246	B	contig1095773	11	959
XLOC_003942	B	contig1009250	18	610
XLOC_220586	H	contig82414	6	1411
XLOC_008085	F	contig1066800	59	911
XLOC_047854	D	contig169887	829	2019
XLOC_022244	A	contig1272804	4	894
XLOC_020144	D	contig1241927	12	537
XLOC_127415	C	contig355458	76	1568
XLOC_095251	C	contig268789	115	1666
XLOC_189427	C	contig497719	811	1385
XLOC_009066	B	contig1080252	2	980
XLOC_184916	C	contig480064	34	539
XLOC_038229	A	contig1532689	58	677
XLOC_115433	D	contig3210300	3	500
XLOC_214989	D	contig755974	124	1162
XLOC_223347	B	contig859899	596	1085
XLOC_100314	D	contig280959	47	551
XLOC_074972	E	contig2231937	338	644
XLOC_231312	B	contig964395	0	1035
XLOC_048568	E	contig1711590	2	748
XLOC_170179	D	contig441938	0	1450
XLOC_000849	B	contig01965	947	3171
XLOC_002748	A	contig08173	381	2803
XLOC_206955	D	contig662731	312	1218
XLOC_228921	B	contig931874	1	920
XLOC_132791	E	contig36854	936	2982
XLOC_231115	G	contig96141	56	2403
XLOC_063079	D	contig1987260	0	698
XLOC_177942	B	contig460301	599	1391
XLOC_050163	G	contig174056	735	2007
XLOC_002419	A	contig06959	2696	3546
XLOC_186395	A	contig485230	13	1392
XLOC_216796	D	contig777658	110	1083
XLOC_004295	F	contig101377	769	2387
XLOC_019632	A	contig1233842	51	877
XLOC_077616	E	contig2289755	178	635
XLOC_197018	D	contig554570	358	1332
XLOC_086967	G	contig249806	3	1038
XLOC_092087	E	contig261536	371	1760
XLOC_212054	B	contig721339	67	1082
XLOC_230932	B	contig95899	1149	2431
XLOC_072961	D	contig219145	3	1866
XLOC_172984	B	contig448562	1017	1442
XLOC_194100	A	contig525079	1	1353
XLOC_210639	E	contig705612	0	1196
XLOC_008608	D	contig1073916	55	978
XLOC_040562	E	contig157469	136	1862
XLOC_071735	B	contig216636	785	1564
XLOC_103610	D	contig2892096	11	540
XLOC_208590	B	contig681424	134	1211
XLOC_041851	A	contig159478	140	2069
XLOC_012808	E	contig113404	14	2316
XLOC_205663	A	contig648326	280	1158
XLOC_076746	A	contig2269008	0	646
XLOC_233669	F	contig998272	40	984
XLOC_083362	A	contig2413588	3	616
XLOC_076430	B	contig2262872	4	631
XLOC_123818	B	contig345749	633	1585
XLOC_222988	F	contig855089	13	1096
XLOC_215086	F	contig757326	1	1125
XLOC_052296	A	contig1781879	6	368
XLOC_053638	C	contig1807311	2	659
XLOC_085240	G	contig2458970	0	606
XLOC_004227	A	contig1012600	78	1009
XLOC_059620	B	contig1919588	0	716
XLOC_040163	F	contig15670	12	732
XLOC_146311	G	contig3941145	18	373
XLOC_056330	E	contig185744	8	1980
XLOC_210175	H	contig69988	88	2647
XLOC_205280	B	contig64408	1396	2664
XLOC_090297	F	contig2573188	11	591
XLOC_065544	C	contig2035168	445	692
XLOC_079426	B	contig2328200	13	618
XLOC_076316	A	contig2259220	17	641
XLOC_200485	C	contig591074	17	1293
XLOC_125219	D	contig349584	55	1590
XLOC_215221	G	contig758826	11	1152
XLOC_212306	A	contig72441	627	2435
XLOC_228976	B	contig932454	0	1040
XLOC_218569	B	contig799186	0	1113
XLOC_043926	D	contig1630359	6	760
XLOC_072456	B	contig2180519	54	652
XLOC_009631	B	contig108744	134	1873
XLOC_104039	C	contig29029	171	1417
XLOC_190720	H	contig50412	0	2846
XLOC_024985	E	contig1315763	17	886
XLOC_077180	B	contig22794	2574	3375
XLOC_106542	E	contig2967976	64	527
XLOC_209457	B	contig69142	113	1583
XLOC_218681	A	contig80056	0	2544
XLOC_190661	B	contig503740	43	1380
XLOC_132052	B	contig36698	924	3126
XLOC_089665	C	contig2559855	5	408
XLOC_214982	E	contig755954	356	1071
XLOC_050598	E	contig174857	188	694
XLOC_034192	D	contig1464395	3	740
XLOC_120596	B	contig336235	36	1435
XLOC_052537	B	contig1786805	358	704
XLOC_158072	E	contig4167942	18	335
XLOC_102868	C	contig2873495	6	535
XLOC_092793	B	contig263269	114	1734
XLOC_114091	E	contig317266	151	1567
XLOC_144159	A	contig389816	2	1427
XLOC_049266	A	contig172392	23	2024
XLOC_185930	A	contig483554	149	1362
XLOC_047973	D	contig1700724	94	755
XLOC_055202	D	contig1836277	0	675
XLOC_059636	B	contig1919678	5	704
XLOC_048098	B	contig170343	688	2002
XLOC_173606	E	contig449958	18	1422
XLOC_042609	C	contig1608729	133	789
XLOC_022579	B	contig1278306	3	710
XLOC_176394	G	contig456515	0	1327
XLOC_097675	F	contig274590	2	1738
XLOC_179884	A	contig4651896	0	222
XLOC_222185	B	contig844628	16	1099
XLOC_127139	E	contig354699	1	1358
XLOC_041677	C	contig159261	413	1654
XLOC_136596	G	contig375911	66	1174
XLOC_218623	A	contig79959	1677	2144
XLOC_068057	F	contig2087899	68	645
XLOC_225940	B	contig892717	195	1072
XLOC_175039	B	contig4533195	1	250
XLOC_213892	B	contig74349	55	832
XLOC_218609	B	contig799471	0	1131
XLOC_201050	B	contig59700	1653	2759
XLOC_110682	E	contig307856	4	733
XLOC_226827	B	contig904189	0	1054
XLOC_101155	A	contig2829663	24	534
XLOC_201340	A	contig599820	6	1247
XLOC_075929	B	contig22528	0	3261
XLOC_222877	A	contig853525	0	1084
XLOC_110079	B	contig305987	262	1669
XLOC_222077	B	contig843561	6	1099
XLOC_049097	B	contig1720561	20	755
XLOC_139529	H	contig3812271	29	285
XLOC_062018	E	contig196608	189	1708
XLOC_061533	D	contig1956557	182	654
XLOC_200553	B	contig591944	0	1284
XLOC_212105	H	contig722046	697	1187
XLOC_017734	B	contig1205567	2	384
XLOC_051893	E	contig1774190	40	743
XLOC_159128	B	contig4188209	1	329
XLOC_095340	F	contig26902	1	1302
XLOC_023388	A	contig1291239	24	703
XLOC_047709	C	contig1696688	39	765
XLOC_194285	D	contig526720	15	865
XLOC_017778	A	contig1205787	0	923
XLOC_175591	B	contig454600	12	1432
XLOC_232984	C	contig988244	408	1019
XLOC_002204	D	contig06147	210	1301
XLOC_217858	C	contig790446	78	1113
XLOC_002492	E	contig07229	29	578
XLOC_062263	B	contig196997	3	380
XLOC_074918	B	contig2231691	0	523
XLOC_222991	B	contig855163	27	1092
XLOC_204162	B	contig63086	1862	2678
XLOC_097895	A	contig2750481	1	473
XLOC_152590	A	contig40613	467	3041
XLOC_081207	A	contig236622	1	1824
XLOC_055987	B	contig185051	2	1071
XLOC_032604	C	contig1437944	303	841
XLOC_049433	E	contig1727391	184	745
XLOC_109961	B	contig30574	1521	2691
XLOC_006211	C	contig1039448	270	891
XLOC_000376	A	contig00738	2	5409
XLOC_030135	E	contig139694	0	1163
XLOC_120380	A	contig335698	7	1607
XLOC_202336	D	contig61088	61	1262
XLOC_085598	B	contig2465902	12	597
XLOC_219145	B	contig80647	362	2543
XLOC_218160	B	contig79454	738	2044
XLOC_179693	C	contig46476	1075	2698
XLOC_159062	B	contig418685	116	1480
XLOC_211090	C	contig710712	24	1166
XLOC_148491	B	contig39828	138	754
XLOC_223391	B	contig86022	70	768
XLOC_089448	E	contig2554253	3	519
XLOC_229454	B	contig938153	68	1051
XLOC_209795	B	contig69533	110	1124
XLOC_069199	D	contig2112675	45	637
XLOC_005869	B	contig1035231	41	979
XLOC_134233	D	contig371487	0	1554
XLOC_085057	F	contig24537	14	3458
XLOC_211795	D	contig71840	1762	2630
XLOC_047268	C	contig1689084	1	634
XLOC_110530	H	contig30737	2199	3249
XLOC_076115	B	contig225646	1288	1851
XLOC_220831	D	contig82736	388	2529
XLOC_174559	G	contig452238	3	1438
XLOC_126423	F	contig35289	7	2832
XLOC_232885	D	contig986470	1	1018
XLOC_199372	B	contig57927	31	677
XLOC_122981	A	contig3433961	8	479
XLOC_058424	B	contig1896791	236	716
XLOC_067489	G	contig207720	835	1847
XLOC_231876	B	contig972324	585	1024
XLOC_001717	C	contig04546	3492	4982
XLOC_085748	A	contig247045	517	1438
XLOC_019206	B	contig1227859	127	808
XLOC_064728	B	contig2020208	13	611
XLOC_010053	A	contig1093496	63	955
XLOC_045979	D	contig1666897	159	774
XLOC_108422	A	contig301625	217	1178
XLOC_057376	B	contig1875762	7	699
XLOC_025760	B	contig1327389	162	852
XLOC_222457	B	contig84811	221	2518
XLOC_030899	C	contig140956	28	1078
XLOC_045184	B	contig165216	1	1215
XLOC_097648	B	contig274518	100	1363
XLOC_014011	D	contig1151801	12	950
XLOC_041615	C	contig1591066	7	799
XLOC_002778	C	contig08256	3091	3831
XLOC_210757	A	contig706859	2	1197
XLOC_202892	A	contig617136	54	1212
XLOC_081871	C	contig237968	90	1762
XLOC_192503	A	contig513705	305	1369
XLOC_092657	G	contig2628309	2	580
XLOC_023149	B	contig128747	80	2214
XLOC_024933	E	contig1314288	9	846
XLOC_090089	A	contig256868	101	1758
XLOC_013038	C	contig1137405	22	940
XLOC_215388	A	contig760380	10	1134
XLOC_148293	B	contig397860	337	1508
XLOC_072866	E	contig2189765	96	408
XLOC_117246	C	contig326357	448	1032
XLOC_147012	B	contig39542	2405	3056
XLOC_146639	E	contig3947101	1	307
XLOC_022681	E	contig1280375	266	844
XLOC_197910	A	contig56413	1087	2549
XLOC_143173	D	contig388034	318	1431
XLOC_222521	A	contig84863	340	2513
XLOC_132050	C	contig3669773	0	440
XLOC_190608	A	contig503583	0	1377
XLOC_188086	H	contig491912	374	1385
XLOC_103233	F	contig288319	113	1596
XLOC_000439	B	contig00881	4104	5076
XLOC_097249	A	contig273563	658	1592
XLOC_173586	B	contig449916	12	1426
XLOC_033199	E	contig1447031	253	561
XLOC_220392	A	contig821470	0	1034
XLOC_091695	B	contig260475	7	833
XLOC_125987	D	contig3516805	0	470
XLOC_099309	B	contig278608	80	924
XLOC_017297	D	contig1199901	2	663
XLOC_226625	E	contig901620	77	1017
XLOC_008298	D	contig106945	464	2292
XLOC_192791	E	contig515533	202	1367
XLOC_061413	G	contig195505	0	1946
XLOC_085191	D	contig245694	226	1733
XLOC_195066	D	contig533948	34	1246
XLOC_137179	B	contig377005	7	1530
XLOC_077690	D	contig2290562	72	590
XLOC_047668	B	contig169612	539	2039
XLOC_003120	B	contig09537	1116	4248
XLOC_135482	B	contig37389	78	593
XLOC_003698	E	contig1006082	11	560
XLOC_112790	E	contig313380	1245	1607
XLOC_172233	B	contig446742	869	1326
XLOC_157397	A	contig4154374	0	334
XLOC_205879	A	contig650774	737	1228
XLOC_209008	B	contig686330	192	1207
XLOC_132462	A	contig3677326	13	427
XLOC_002094	E	contig05865	2762	4666
XLOC_136500	A	contig37574	1192	2632
XLOC_220942	D	contig828799	1	1058
XLOC_206966	A	contig66290	0	1556
XLOC_086894	B	contig2495314	22	592
XLOC_200885	B	contig595409	34	905
XLOC_170194	A	contig441977	8	1204
XLOC_167024	D	contig4348614	0	274
XLOC_041238	B	contig15859	0	1767
XLOC_231250	F	contig963019	4	1031
XLOC_225678	A	contig889143	284	1003
XLOC_210338	H	contig70175	1998	2626
XLOC_066611	A	contig205804	309	1295
XLOC_046022	B	contig1667150	44	771
XLOC_216695	C	contig776276	5	766
XLOC_219058	A	contig805338	24	1124
XLOC_226469	D	contig899810	1	1040
XLOC_108899	B	contig3026018	4	514
XLOC_113124	B	contig314492	1	1648
XLOC_219678	D	contig813041	0	1123
XLOC_047602	A	contig1694807	1	767
XLOC_061507	A	contig19559	389	3573
XLOC_025893	D	contig1329776	72	865
XLOC_013404	A	contig1142361	4	943
XLOC_032816	B	contig144194	794	2124
XLOC_001555	B	contig04032	3116	5094
XLOC_164193	A	contig428815	119	1342
XLOC_012714	D	contig113279	1127	2309
XLOC_052456	H	contig1784466	5	744
XLOC_027802	B	contig135999	793	2150
XLOC_181397	B	contig469280	8	1415
XLOC_168180	A	contig4373325	0	286
XLOC_215846	B	contig766062	0	1150
XLOC_224662	E	contig87662	80	2471
XLOC_104292	F	contig290942	138	1161
XLOC_218606	D	contig79939	622	2027
XLOC_229677	A	contig941475	285	899
XLOC_223047	A	contig85598	94	2057
XLOC_226224	A	contig896428	60	1074
XLOC_027223	B	contig1350363	18	775
XLOC_018789	B	contig122089	257	2253
XLOC_214070	B	contig745578	23	1161
XLOC_053092	B	contig1797664	119	652
XLOC_011771	B	contig1118229	0	728
XLOC_039009	B	contig1546278	3	811
XLOC_001633	B	contig04268	2185	3354
XLOC_124378	C	contig347247	5	1550
XLOC_040315	E	contig1570163	21	800
XLOC_052998	B	contig179553	9	1278
XLOC_218275	E	contig796042	65	1129
XLOC_215764	B	contig76494	374	1652
XLOC_205685	D	contig64862	1172	2700
XLOC_077285	F	contig228061	1383	1838
XLOC_074879	C	contig2231400	6	650
XLOC_182164	B	contig471613	3	1216
XLOC_198766	E	contig572915	17	1221
XLOC_157233	D	contig415097	151	1375
XLOC_054135	E	contig18160	1278	3705
XLOC_053089	A	contig179757	68	1652
XLOC_019138	D	contig1226478	478	891
XLOC_107427	B	contig298922	55	1614
XLOC_164491	A	contig429517	51	1000
XLOC_227637	D	contig91514	50	2460
XLOC_144367	D	contig390228	11	1502
XLOC_084196	D	contig2432832	68	609
XLOC_034755	D	contig1474048	1	831
XLOC_087775	B	contig251560	801	1604
XLOC_076106	E	contig2256215	383	555
XLOC_012736	E	contig1132928	4	941
XLOC_106673	A	contig2971841	2	522
XLOC_063647	A	contig199787	362	1933
XLOC_219732	C	contig813453	1	1122
XLOC_001069	D	contig02620	1487	3003
XLOC_128408	A	contig357906	222	788
XLOC_205943	E	contig651489	2	1241
XLOC_097986	B	contig2754640	16	329
XLOC_208169	B	contig676576	43	863
XLOC_080085	B	contig234098	383	1821
XLOC_225651	B	contig888739	3	1061
XLOC_083074	C	contig2407456	9	621
XLOC_073994	B	contig22148	2559	3513
XLOC_141467	A	contig384993	3	1172
XLOC_034200	B	contig1464431	4	834
XLOC_121183	A	contig337961	200	868
XLOC_130574	A	contig3633900	0	443
XLOC_075236	B	contig2237174	181	616
XLOC_037464	H	contig1519581	28	772
XLOC_058375	E	contig1895343	484	719
XLOC_067094	A	contig2068056	3	600
XLOC_047848	B	contig169877	654	1987
XLOC_051133	B	contig1759180	2	753
XLOC_022811	B	contig1282515	12	879
XLOC_109780	G	contig305015	54	1670
XLOC_180795	B	contig467591	20	1421
XLOC_093329	G	contig264406	10	1109
XLOC_003997	E	contig10101	0	4233
XLOC_218835	B	contig802376	3	1123
XLOC_185915	B	contig483506	102	1397
XLOC_040812	B	contig1579277	10	771
XLOC_184549	B	contig478712	9	1287
XLOC_105729	C	contig294611	41	1132
XLOC_140247	B	contig3827361	2	402
XLOC_036085	D	contig1496633	0	822
XLOC_216250	F	contig77058	597	2401
XLOC_215696	B	contig764380	10	960
XLOC_033755	C	contig1457346	124	832
XLOC_068500	D	contig2097595	8	678
XLOC_202103	D	contig608418	13	1273
XLOC_179107	H	contig46334	2	705
XLOC_034351	B	contig1467436	12	835
XLOC_158854	B	contig418321	361	1471
XLOC_009635	A	contig108749	275	2336
XLOC_048934	C	contig17180	8	3563
XLOC_027677	E	contig1358381	31	823
XLOC_108609	D	contig30184	136	1785
XLOC_018464	D	contig121620	571	1512
XLOC_063790	E	contig2001536	334	694
XLOC_164564	B	contig4296444	2	306
XLOC_049278	E	contig1723941	1	290
XLOC_029362	C	contig1384775	6	666
XLOC_083810	D	contig2424536	0	615
XLOC_092168	E	contig2616084	0	566
XLOC_216292	C	contig771110	0	670
XLOC_029474	B	contig1386350	9	855
XLOC_119589	B	contig3330894	81	489
XLOC_123676	F	contig345221	0	740
XLOC_196210	H	contig545556	479	892
XLOC_077860	E	contig229465	673	1784
XLOC_011904	F	contig112008	26	2291
XLOC_048091	B	contig1703360	47	590
XLOC_061417	C	contig1955082	121	682
XLOC_011038	D	contig110716	846	2183
XLOC_075937	B	contig2252877	5	600
XLOC_064899	A	contig2023324	22	430
XLOC_137116	E	contig37682	4	1798
XLOC_201458	B	contig60094	2153	2689
XLOC_061365	F	contig195440	213	1774
XLOC_185788	B	contig48296	63	2853
XLOC_091282	D	contig2596077	3	585
XLOC_219683	B	contig813111	10	1100
XLOC_218601	B	contig799375	2	1084
XLOC_001542	A	contig03980	2	1158
XLOC_105765	F	contig2948228	6	527
XLOC_062672	D	contig1978523	9	701
XLOC_066785	D	contig2060785	1	685
XLOC_223752	A	contig865043	0	1092
XLOC_219737	E	contig81356	1191	2207
XLOC_147118	B	contig395669	26	712
XLOC_076516	E	contig2263722	156	645
XLOC_135602	D	contig374020	16	1536
XLOC_061328	B	contig19531	3	2790
XLOC_016789	A	contig119199	9	2269
XLOC_082401	A	contig239119	5	701
XLOC_162637	B	contig4257081	8	298
XLOC_045638	A	contig166059	151	1599
XLOC_046778	A	contig168025	669	1994
XLOC_223944	B	contig867013	18	948
XLOC_119249	A	contig3321422	3	490
XLOC_043879	B	contig1630111	58	781
XLOC_142180	A	contig386224	20	430
XLOC_208442	B	contig679982	3	1211
XLOC_057315	D	contig1875339	3	727
XLOC_212480	B	contig726284	1	1184
XLOC_064378	E	contig201313	0	1925
XLOC_110277	B	contig30654	164	1805
XLOC_224676	D	contig87683	663	1734
XLOC_214002	A	contig744509	328	1051
XLOC_108090	C	contig300646	9	1364
XLOC_159590	E	contig4197594	23	207
XLOC_207772	B	contig672426	108	1218
XLOC_073702	B	contig220706	59	1872
XLOC_098330	B	contig2762240	39	553
XLOC_040391	C	contig157175	168	2076
XLOC_149251	G	contig39968	1349	2758
XLOC_001230	F	contig03055	13	5364
XLOC_123749	C	contig345394	397	1597
XLOC_060276	D	contig1932718	13	714
XLOC_131994	D	contig3667352	41	447
XLOC_025264	G	contig131929	40	565
XLOC_009814	B	contig1090049	23	945
XLOC_053031	B	contig1795766	5	737
XLOC_038569	F	contig1539297	15	813
XLOC_007140	B	contig1053341	1	900
XLOC_013174	C	contig113939	1652	2299
XLOC_198809	D	contig573644	0	1306
XLOC_039426	A	contig155415	120	674
XLOC_011222	C	contig1109610	13	952
XLOC_049178	B	contig1723168	1	646
XLOC_221973	C	contig842022	40	1103
XLOC_057453	C	contig187764	11	1189
XLOC_093845	E	contig265469	37	1757
XLOC_103749	A	contig289626	0	1565
XLOC_207989	B	contig674872	19	1128
XLOC_092893	B	contig2634221	10	434
XLOC_072734	A	contig21876	114	1008
XLOC_082902	D	contig2402565	10	622
XLOC_018813	A	contig122150	8	2200
XLOC_230735	A	contig956446	172	1023
XLOC_193864	A	contig52295	223	2052
XLOC_214472	B	contig750127	1	1158
XLOC_056236	C	contig18552	3	2746
XLOC_014984	A	contig1166053	124	893
XLOC_176708	F	contig457375	87	1400
XLOC_139133	A	contig3805725	145	402
XLOC_126671	F	contig353422	202	1018
XLOC_009073	B	contig10803	713	1745
XLOC_232662	D	contig98324	154	1797
XLOC_212067	E	contig721793	14	1020
XLOC_106571	G	contig296928	190	1434
XLOC_144826	A	contig391148	645	1248
XLOC_103675	C	contig289321	50	1265
XLOC_125596	C	contig350729	11	1585
XLOC_181180	E	contig4686825	7	203
XLOC_087279	C	contig250538	6	1730
XLOC_057871	B	contig188608	76	573
XLOC_124089	B	contig34648	1094	3152
XLOC_210712	E	contig70611	38	2629
XLOC_020790	C	contig1251685	4	897
XLOC_114783	A	contig3192370	18	507
XLOC_083003	B	contig2406349	18	612
XLOC_117868	B	contig328177	0	1626
XLOC_004213	B	contig10125	3172	3937
XLOC_036457	B	contig1503007	4	651
XLOC_151439	A	contig4039048	22	353
XLOC_038185	A	contig1532384	15	581
XLOC_224074	C	contig868674	7	1087
XLOC_043157	G	contig1617337	2	633
XLOC_007609	F	contig1059901	3	988
XLOC_016280	H	contig1185182	7	863
XLOC_040798	A	contig15790	1094	3770
XLOC_009756	B	contig1089239	25	977
XLOC_172663	H	contig4478019	5	258
XLOC_221995	D	contig842122	1	1100
XLOC_211560	H	contig715911	1	703
XLOC_126719	B	contig353637	0	964
XLOC_206220	B	contig65453	1382	2693
XLOC_158869	D	contig418341	75	1486
XLOC_153921	B	contig40870	89	3054
XLOC_069114	D	contig21117	102	858
XLOC_028431	E	contig1370109	6	858
XLOC_141141	C	contig384343	592	1519
XLOC_071017	A	contig215168	34	1806
XLOC_174177	C	contig451405	76	1276
XLOC_055004	A	contig1832260	0	460
XLOC_163203	F	contig42675	631	3002
XLOC_002904	C	contig08808	443	1853
XLOC_017971	B	contig120888	639	2259
XLOC_229034	A	contig93295	382	2033
XLOC_035447	E	contig1486614	9	479
XLOC_013407	C	contig1142374	4	950
XLOC_069755	D	contig2123323	43	651
XLOC_118846	B	contig331021	2	1092
XLOC_103889	C	contig2899172	29	536
XLOC_192533	D	contig513949	501	1368
XLOC_039940	A	contig15633	2	2272
XLOC_001178	B	contig02884	3935	5427
XLOC_229199	B	contig93482	7	1890
XLOC_089766	B	contig256087	0	1777
XLOC_027581	C	contig1355990	0	855
XLOC_197877	C	contig563596	8	1317
XLOC_089932	B	contig2565912	22	425
XLOC_011722	B	contig1117023	6	608
XLOC_114660	B	contig3187532	9	505
XLOC_031450	B	contig14184	1133	3904
XLOC_030332	D	contig1400018	11	813
XLOC_187929	C	contig491255	1	1085
XLOC_071899	B	contig2169035	3	350
XLOC_113539	B	contig3157253	8	507
XLOC_071830	A	contig2168349	0	666
XLOC_131643	B	contig3659360	46	446
XLOC_054758	E	contig1828037	21	738
XLOC_203924	A	contig627865	0	1254
XLOC_088410	B	contig2530031	5	516
XLOC_129615	B	contig3611248	21	446
XLOC_020345	B	contig1245026	62	874
XLOC_083396	G	contig2413854	1	591
XLOC_020990	A	contig1254156	82	880
XLOC_102361	B	contig286058	32	1141
XLOC_225181	A	contig88322	17	1587
XLOC_023756	H	contig1296642	0	889
XLOC_064078	B	contig2006576	5	695
XLOC_194093	A	contig525025	13	1348
XLOC_119725	D	contig333438	595	1309
XLOC_127307	B	contig355280	0	1579
XLOC_056040	F	contig1851958	24	677
XLOC_213319	A	contig736187	0	1178
XLOC_183290	F	contig474932	5	1234
XLOC_081322	B	contig2368258	8	616
XLOC_096159	E	contig2709225	74	560
XLOC_210863	B	contig70796	1108	2623
XLOC_198275	D	contig568276	4	570
XLOC_047067	A	contig1685156	0	773
XLOC_046246	B	contig167127	330	2041
XLOC_031295	D	contig14160	26	1013
XLOC_200581	B	contig59209	120	1209
XLOC_129690	B	contig3612535	3	447
XLOC_227296	E	contig910665	3	1066
XLOC_062306	B	contig19718	8	1283
XLOC_120253	D	contig33509	14	1292
XLOC_226949	B	contig905513	60	1051
XLOC_091469	A	contig260041	751	1715
XLOC_060247	B	contig1932339	12	706
XLOC_030718	C	contig140648	1602	2137
XLOC_140632	B	contig383405	966	1536
XLOC_189671	B	contig498831	43	1343
XLOC_049653	B	contig1731161	0	752
XLOC_074215	A	contig2219424	23	649
XLOC_065533	B	contig2035057	3	685
XLOC_099978	F	contig2802241	9	557
XLOC_095926	F	contig2703447	0	571
XLOC_018080	A	contig1210427	0	909
XLOC_186402	A	contig48525	179	2913
XLOC_098768	C	contig277300	90	657
XLOC_217250	E	contig78328	5	2576
XLOC_083081	B	contig2407607	2	619
XLOC_193832	E	contig52258	676	2648
XLOC_170819	B	contig443450	478	1432
XLOC_106163	D	contig2957233	10	365
XLOC_121915	A	contig340253	0	1580
XLOC_046167	D	contig167048	1	2002
XLOC_150932	D	contig4028961	6	363
XLOC_033881	A	contig14587	928	1310
XLOC_225392	B	contig885687	60	1072
XLOC_107177	B	contig29851	288	3286
XLOC_075989	B	contig2253162	0	648
XLOC_008366	H	contig1070438	9	958
XLOC_214823	B	contig754331	13	1152
XLOC_006013	C	contig1037350	0	985
XLOC_190446	D	contig502657	15	968
XLOC_162399	D	contig425306	3	1474
XLOC_038802	A	contig1542842	199	727
XLOC_042611	B	contig1608730	17	782
XLOC_007919	G	contig1064300	345	982
XLOC_014153	E	contig1154116	0	533
XLOC_020882	F	contig125274	0	2247
XLOC_036176	E	contig149879	991	2115
XLOC_042495	A	contig160661	375	1994
XLOC_191101	H	contig506208	302	1217
XLOC_054232	B	contig181757	14	692
XLOC_038519	E	contig1538893	172	780
XLOC_198823	A	contig57376	66	1592
XLOC_215641	B	contig763269	0	1081
XLOC_218804	C	contig802185	230	1133
XLOC_054484	A	contig182261	1	1938
XLOC_093363	C	contig264523	10	487
XLOC_084935	B	contig244989	7	1783
XLOC_066507	B	contig2054744	47	671
XLOC_209355	C	contig690108	10	1052
XLOC_050099	A	contig1739446	11	686
XLOC_135177	E	contig37327	4	2902
XLOC_227373	H	contig912202	56	1061
XLOC_075875	B	contig2252082	13	645
XLOC_100790	F	contig282189	137	1492
XLOC_208963	B	contig68578	177	1815
XLOC_041455	B	contig1588999	6	798
XLOC_000251	B	contig00494	243	3557
XLOC_203604	E	contig624308	920	1225
XLOC_226655	B	contig901813	27	952
XLOC_213030	A	contig73289	55	2595
XLOC_126874	B	contig3539895	0	465
XLOC_088106	A	contig252311	2	1364
XLOC_019412	B	contig1230775	1	879
XLOC_019305	D	contig122904	1111	2201
XLOC_225540	B	contig887379	4	1078
XLOC_099044	H	contig27797	10	2920
XLOC_086977	G	contig249850	490	1492
XLOC_055272	A	contig1836853	2	666
XLOC_195674	B	contig540455	29	1341
XLOC_026581	F	contig13402	21	3955
XLOC_070948	C	contig214948	0	1822
XLOC_140835	D	contig383796	64	1529
XLOC_022830	A	contig128287	0	2210
XLOC_195757	E	contig541157	0	1309
XLOC_062652	B	contig197824	1269	1924
XLOC_132309	B	contig367533	285	833
XLOC_078670	D	contig2311670	14	637
XLOC_091438	F	contig259878	20	1732
XLOC_032465	B	contig1436131	0	337
XLOC_012166	D	contig1123732	8	962
XLOC_168001	B	contig436907	176	1448
XLOC_197457	A	contig55948	1094	2805
XLOC_164409	D	contig4292997	2	295
XLOC_194042	B	contig52458	609	2855
XLOC_013719	B	contig1147122	0	952
XLOC_002297	A	contig06499	1230	4453
XLOC_151718	B	contig404450	1	1483
XLOC_220401	A	contig821565	67	1090
XLOC_063204	A	contig1988725	8	574
XLOC_026869	B	contig1344501	11	819
XLOC_084243	B	contig24342	3	579
XLOC_089229	B	contig254854	14	1773
XLOC_034683	C	contig147349	436	1993
XLOC_215239	A	contig758897	7	1159
XLOC_054894	A	contig182990	5	1991
XLOC_076790	C	contig2269528	1	642
XLOC_189107	B	contig49635	31	2741
XLOC_133996	B	contig3710388	7	436
XLOC_083246	C	contig2411139	6	608
XLOC_221699	B	contig838575	171	1053
XLOC_035437	G	contig1486560	5	756
XLOC_201932	C	contig606235	150	410
XLOC_014913	B	contig11652	1371	2717
XLOC_017648	B	contig120471	457	1803
XLOC_068503	E	contig2097612	62	644
XLOC_045831	C	contig166392	0	1670
XLOC_075458	D	contig2242117	197	649
XLOC_047741	B	contig1696917	316	766
XLOC_127262	B	contig355003	17	670
XLOC_048808	A	contig1715570	15	596
XLOC_197307	A	contig55767	7	2752
XLOC_157591	C	contig4158418	0	324
XLOC_138349	B	contig379084	329	989
XLOC_009715	B	contig108897	6	1023
XLOC_128884	H	contig359157	781	1562
XLOC_209727	C	contig694273	202	1151
XLOC_193636	B	contig52122	1770	2490
XLOC_089767	D	contig256088	662	1770
XLOC_041778	B	contig1594214	39	760
XLOC_095927	H	contig2703456	0	548
XLOC_118282	B	contig3293206	1	495
XLOC_221038	A	contig82979	0	2526
XLOC_040058	D	contig1566140	3	801
XLOC_080375	A	contig234780	264	1315
XLOC_119186	D	contig3320138	1	473
XLOC_075198	B	contig22369	489	3073
XLOC_209962	B	contig69751	4	2646
XLOC_021534	B	contig1262174	3	883
XLOC_197830	A	contig563374	690	1163
XLOC_207609	B	contig67055	1119	1735
XLOC_019942	B	contig1238704	10	897
XLOC_111951	E	contig3114025	4	478
XLOC_016320	C	contig1185549	378	846
XLOC_200106	D	contig587304	3	1262
XLOC_021805	F	contig12669	33	3574
XLOC_000402	A	contig00809	4	3847
XLOC_039289	B	contig155205	435	1284
XLOC_113491	A	contig3156689	0	505
XLOC_180628	B	contig4671574	3	215
XLOC_230805	A	contig957172	2	587
XLOC_047223	B	contig168851	0	2040
XLOC_141001	B	contig3841562	0	406
XLOC_088470	D	contig2530501	1	598
XLOC_212894	B	contig73134	25	680
XLOC_018363	A	contig1215274	19	916
XLOC_140620	B	contig383378	304	1327
XLOC_179843	B	contig46511	1447	2343
XLOC_156971	C	contig414579	224	1474
XLOC_018310	B	contig1214659	3	905
XLOC_016757	B	contig1191378	88	790
XLOC_095246	E	contig268770	37	1748
XLOC_121170	B	contig337910	608	1598
XLOC_073290	D	contig2198746	18	642
XLOC_007438	B	contig1056815	9	672
XLOC_068866	B	contig210634	654	1896
XLOC_109710	B	contig30493	0	1962
XLOC_226362	B	contig898222	79	1069
XLOC_049524	D	contig1728490	93	589
XLOC_196278	F	contig546520	93	1331
XLOC_217445	B	contig78557	742	2570
XLOC_057859	B	contig1885602	7	635
XLOC_097378	B	contig2737820	177	557
XLOC_204414	D	contig633646	23	995
XLOC_071391	A	contig2158495	8	665
XLOC_043236	A	contig1619118	22	774
XLOC_128494	A	contig3582620	6	396
XLOC_027387	B	contig1353095	4	869
XLOC_012627	E	contig113090	345	2311
XLOC_035956	B	contig149497	573	1350
XLOC_088989	B	contig2542591	1	593
XLOC_070258	F	contig21352	1614	3538
XLOC_179483	B	contig464226	1	1375
XLOC_007967	A	contig1064991	1	988
XLOC_076224	D	contig225817	0	1638
XLOC_179813	B	contig4650673	4	225
XLOC_215431	H	contig760760	17	1151
XLOC_214542	E	contig75127	1	2604
XLOC_230220	E	contig949223	1	445
XLOC_097605	B	contig2743250	1	546
XLOC_010159	H	contig1094631	177	859
XLOC_020802	B	contig1251743	112	909
XLOC_219392	D	contig80934	539	2300
XLOC_052739	B	contig1791121	5	745
XLOC_097564	B	contig2742714	20	563
XLOC_029065	C	contig1379689	16	740
XLOC_028498	A	contig1370634	78	862
XLOC_103261	A	contig288375	92	627
XLOC_182170	E	contig47163	2	2944
XLOC_146282	A	contig394057	642	1511
XLOC_181320	D	contig46907	27	664
XLOC_068330	A	contig209356	3	1534
XLOC_077797	D	contig2292487	1	636
XLOC_000515	A	contig01074	1383	5989
XLOC_231269	G	contig96346	85	2286
XLOC_013185	B	contig1139554	156	940
XLOC_221629	B	contig837313	13	1017
XLOC_131383	B	contig3653011	0	451
XLOC_164408	H	contig429292	302	1095
XLOC_217003	H	contig78011	978	1898
XLOC_124601	C	contig347835	1	1578
XLOC_132397	B	contig367666	20	1404
XLOC_187862	A	contig49101	572	1313
XLOC_026835	B	contig1344322	6	876
XLOC_166464	A	contig43365	3	3004
XLOC_199083	E	contig576087	433	968
XLOC_117584	D	contig327365	286	1629
XLOC_011416	B	contig1113220	37	967
XLOC_109447	D	contig3041591	0	520
XLOC_039813	D	contig1560910	3	751
XLOC_120678	B	contig3367384	1	487
XLOC_016655	D	contig1190392	314	903
XLOC_029178	B	contig1381947	69	860
XLOC_085917	B	contig247241	11	768
XLOC_188653	A	contig49406	171	2672
XLOC_212678	A	contig728841	1	1178
XLOC_192242	B	contig51228	25	1661
XLOC_225372	F	contig88553	509	2465
XLOC_192667	B	contig514712	31	673
XLOC_232239	H	contig97679	105	2310
XLOC_203515	A	contig623326	92	1262
XLOC_211350	H	contig713592	76	1189
XLOC_034537	A	contig1470567	42	832
XLOC_228375	D	contig92466	5	334
XLOC_013553	B	contig1144671	191	931
XLOC_123872	A	contig345914	325	1598
XLOC_063622	D	contig1997370	10	677
XLOC_030898	E	contig140954	4	2158
XLOC_085412	G	contig2461591	3	389
XLOC_062946	F	contig1983502	0	679
XLOC_092786	D	contig263248	51	1047
XLOC_128030	B	contig3569645	2	460
XLOC_042709	D	contig160989	6	1425
XLOC_190805	E	contig504570	24	1254
XLOC_012864	F	contig1134960	0	849
XLOC_006505	B	contig1043639	7	945
XLOC_128932	A	contig359232	693	1533
XLOC_012381	C	contig1127777	4	866
XLOC_004892	G	contig1021700	2	1006
XLOC_203212	H	contig620692	296	1077
XLOC_023969	B	contig1299813	3	893
XLOC_209589	H	contig692830	187	1003
XLOC_008771	A	contig1076046	0	617
XLOC_079046	B	contig2318180	0	637
XLOC_064567	A	contig201650	417	1927
XLOC_229983	A	contig94548	1214	2398
XLOC_215432	B	contig760782	2	1127
XLOC_215116	B	contig757458	5	1153
XLOC_000789	E	contig01815	1502	3985
XLOC_090305	C	contig257333	2	1405
XLOC_124136	B	contig346650	95	1596
XLOC_001148	B	contig02822	0	1736
XLOC_130612	C	contig363459	29	1526
XLOC_065062	D	contig202558	20	1926
XLOC_161153	E	contig423002	43	1471
XLOC_220326	D	contig820754	131	1097
XLOC_197826	B	contig563362	0	377
XLOC_205853	B	contig650378	3	1104
XLOC_064152	C	contig200846	9	1300
XLOC_083511	G	contig24173	1562	3451
XLOC_039475	A	contig1555581	339	657
XLOC_198728	H	contig572665	563	1302
XLOC_110811	B	contig3081593	1	518
XLOC_026448	E	contig13383	156	2407
XLOC_056309	C	contig1857003	10	681
XLOC_082814	D	contig2401741	226	601
XLOC_038171	B	contig1532294	109	804
XLOC_195736	B	contig540861	201	1028
XLOC_057826	B	contig188466	807	1352
XLOC_035578	D	contig1488440	6	670
XLOC_022525	C	contig1277939	1	896
XLOC_015700	A	contig1175861	1	942
XLOC_227877	A	contig918148	82	1039
XLOC_154703	B	contig410250	9	1426
XLOC_228384	A	contig924756	383	818
XLOC_224196	B	contig870429	2	1032
XLOC_068363	F	contig20949	12	3288
XLOC_213946	A	contig744118	4	1159
XLOC_205655	A	contig64802	686	2701
XLOC_136996	B	contig3766436	0	427
XLOC_139634	F	contig3815182	2	414
XLOC_193442	A	contig519870	3	1240
XLOC_013679	E	contig1146756	0	947
XLOC_103163	A	contig2880204	3	465
XLOC_023936	C	contig1299500	502	886
XLOC_212451	G	contig726109	246	1183
XLOC_204701	D	contig636849	198	1006
XLOC_011302	F	contig111150	815	2314
XLOC_075532	A	contig22436	3	3503
XLOC_196392	A	contig547650	3	1059
XLOC_228396	E	contig924975	7	1049
XLOC_033132	C	contig144591	121	1244
XLOC_054313	D	contig1819723	137	603
XLOC_164380	D	contig429239	82	1467
XLOC_221578	B	contig83702	461	2530
XLOC_019127	B	contig1226126	1	922
XLOC_089944	B	contig2566047	87	550
XLOC_059695	A	contig1920311	2	714
XLOC_201628	E	contig602958	1023	1265
XLOC_034576	F	contig1470846	34	742
XLOC_155175	C	contig411166	10	1498
XLOC_227314	B	contig910785	10	1055
XLOC_033266	C	contig1448628	276	819
XLOC_066688	B	contig2058779	74	685
XLOC_047206	D	contig1688125	4	725
XLOC_035906	C	contig1493679	2	822
XLOC_007177	B	contig1053931	2	986
XLOC_110975	E	contig308570	10	1340
XLOC_074026	H	contig2215191	85	616
XLOC_086984	F	contig249862	4	1795
XLOC_094252	D	contig2665015	5	551
XLOC_006689	A	contig104674	126	941
XLOC_070501	G	contig21397	24	3218
XLOC_127682	F	contig356157	2	1581
XLOC_058092	B	contig1889986	5	722
XLOC_172611	D	contig4476274	1	262
XLOC_044036	D	contig163304	6	1462
XLOC_098391	A	contig276340	56	1720
XLOC_188564	B	contig493820	533	1356
XLOC_182226	B	contig471769	13	1382
XLOC_030325	C	contig1399989	20	842
XLOC_026253	E	contig1335431	107	851
XLOC_161623	A	contig4238457	0	319
XLOC_227567	H	contig91447	1246	2164
XLOC_060695	B	contig1941570	199	697
XLOC_216624	B	contig77530	4	1583
XLOC_125937	B	contig3516043	2	469
XLOC_133872	B	contig370734	1	820
XLOC_040626	A	contig1576545	8	747
XLOC_071740	D	contig2166490	77	644
XLOC_040903	B	contig1580397	77	568
XLOC_002821	A	contig08453	6	1674
XLOC_135308	A	contig3734793	11	432
XLOC_055546	E	contig1841501	17	735
XLOC_217288	E	contig783913	15	1108
XLOC_007223	B	contig1054245	0	994
XLOC_018219	D	contig121287	36	1074
XLOC_204986	B	contig64034	638	2394
XLOC_014198	B	contig115440	1453	2019
XLOC_054738	E	contig1827870	6	709
XLOC_216688	A	contig776229	404	1093
XLOC_010896	D	contig1104991	12	689
XLOC_078076	B	contig229901	471	1843
XLOC_214771	C	contig753829	109	1062
XLOC_051055	A	contig175812	1423	2018
XLOC_001438	F	contig03658	1195	2934
XLOC_205610	C	contig647743	0	1239
XLOC_038421	A	contig1536293	312	806
XLOC_016725	A	contig119078	0	2272
XLOC_031690	B	contig142289	10	1354
XLOC_099101	D	contig2781467	10	532
XLOC_126978	B	contig3542597	12	458
XLOC_127902	E	contig356755	5	1577
XLOC_206291	B	contig65529	37	1930
XLOC_207021	B	contig66370	656	2647
XLOC_113846	B	contig31662	1902	3105
XLOC_013782	A	contig1148463	316	717
XLOC_233445	B	contig994922	10	1016
XLOC_214514	B	contig75078	3	2351
XLOC_084015	A	contig242932	373	1411
XLOC_133804	A	contig370636	81	1445
XLOC_013836	B	contig114917	14	1826
XLOC_219987	C	contig816352	0	1093
XLOC_102944	B	contig28764	0	3238
XLOC_208264	E	contig677675	782	1203
XLOC_189322	A	contig497246	97	1234
XLOC_001300	A	contig03252	2	1639
XLOC_025730	B	contig1327061	48	878
XLOC_210372	A	contig701995	86	1198
XLOC_003776	A	contig100655	906	2178
XLOC_071277	A	contig215695	153	1864
XLOC_060012	E	contig192765	640	1952
XLOC_213490	A	contig73852	0	1137
XLOC_132017	E	contig3668398	9	436
XLOC_213069	C	contig73312	1653	2369
XLOC_217670	B	contig788463	0	1137
XLOC_043510	E	contig1623461	81	749
XLOC_213049	A	contig733001	666	1167
XLOC_164206	B	contig4288324	1	305
XLOC_134324	D	contig3716161	4	425
XLOC_086747	C	contig249295	156	1491
XLOC_008610	B	contig107394	231	2352
XLOC_000336	A	contig00687	5118	6182
XLOC_150211	D	contig4015048	1	370
XLOC_229474	C	contig93842	1025	2217
XLOC_000156	C	contig00275	7466	8384
XLOC_041234	E	contig1585797	27	664
XLOC_108359	D	contig301345	864	1674
XLOC_119208	D	contig3320526	0	482
XLOC_153765	A	contig408394	468	1475
XLOC_086557	A	contig2488828	0	593
XLOC_112284	A	contig3122814	31	495
XLOC_061256	A	contig1951231	2	681
XLOC_217890	D	contig79110	0	1882
XLOC_038644	B	contig1540482	29	689
XLOC_017810	B	contig1206679	5	382
XLOC_109538	B	contig3044519	11	511
XLOC_008378	D	contig107065	1680	2341
XLOC_023745	A	contig1296491	6	892
XLOC_213900	A	contig74362	431	1612
XLOC_095225	H	contig268660	474	1693
XLOC_078822	A	contig2313372	16	619
XLOC_076878	F	contig227292	81	1007
XLOC_108876	A	contig3025778	64	526
XLOC_200914	B	contig59579	962	2724
XLOC_035186	A	contig1482242	16	818
XLOC_095559	H	contig2695678	12	561
XLOC_142294	D	contig386383	24	1522
XLOC_054808	A	contig1828444	0	735
XLOC_225316	B	contig88452	12	2246
XLOC_016494	B	contig1187940	18	907
XLOC_090869	E	contig2585222	3	555
XLOC_040121	E	contig1566606	11	751
XLOC_041019	B	contig158216	1	1172
XLOC_213503	C	contig738627	1	1172
XLOC_192106	B	contig511465	551	1342
XLOC_085914	B	contig2472367	12	609
XLOC_071313	A	contig2157756	0	666
XLOC_137960	A	contig3784067	51	421
XLOC_079546	B	contig2329226	21	610
XLOC_069376	C	contig211699	662	1758
XLOC_223299	H	contig859134	46	947
XLOC_223866	C	contig86660	1818	2464
XLOC_123130	B	contig343845	2	1526
XLOC_199964	F	contig585628	312	1266
XLOC_045375	A	contig165575	19	1799
XLOC_025829	H	contig132855	29	1559
XLOC_034051	D	contig1461485	345	835
XLOC_051602	A	contig1767354	0	706
XLOC_141711	A	contig38544	2	3090
XLOC_199482	B	contig580360	1	1152
XLOC_010093	A	contig1093704	0	975
XLOC_012117	A	contig1123436	0	961
XLOC_063284	B	contig199130	7	1934
XLOC_135191	E	contig373326	865	1427
[truncated: 1,276 more rows]
