# Supplementary material for: Quantitative trait loci-dependent analysis of a gene co-expression network associated with Fusarium head blight resistance in bread wheat (Triticum aestivum L.)
Source: BMC Genomics. 2013 Oct 24;14:728. doi: 10.1186/1471-2164-14-728 (PMC4007557; doi:10.1186/1471-2164-14-728)
Supplement: Additional file 11 — Enrichment analyses for modules. Results of GO and Interpro enrichment analyses for modules B, G, and H. [file 1471-2164-14-728-S11.xlsx]

## Sheet: Sheet1
Additional File 11 – Enrichment analyses for modules
Results of GO and Interpro enrichment analyses for modules B, G, and H.
Module B
GO							Interpro
GO.ID	Term	Annotated	Significant	Expected	P-value		Term	ID	OR	P-value
GO:0006468	protein phosphorylation	175	87	66.93	<0.001		Protein kinase-like domain	IPR011009	2.04	0.0011
GO:0005975	carbohydrate metabolic process	58	31	22.18	0.0116		Concanavalin A-like lectin/glucanases superfamily	IPR008985	6.89	0.027
GO:0051704	multi-organism process	22	14	8.41	0.0133		Bulb-type lectin domain	IPR001480	4.51	0.0346
GO:0009875	pollen-pistil interaction	21	13	8.03	0.023		Glutathione S-transferase, C-terminal-like	IPR010987	5.51	0.0346
GO:0022414	reproductive process	21	13	8.03	0.023		UDP-glucuronosyl/UDP-glucosyltransferase	IPR002213	2.91	0.0346
GO:0008037	cell recognition	21	13	8.03	0.023		Glycoside hydrolase, superfamily	IPR017853	5.9	0.0409
GO:0048610	cellular process involved in reproductio...	21	13	8.03	0.023		Concanavalin A-like lectin/glucanase, subgroup	IPR013320	4.22	0.0409
GO:0048544	recognition of pollen	21	13	8.03	0.023		DNA-binding WRKY	IPR003657	7.2	0.0409
GO:0009856	pollination	21	13	8.03	0.023
GO:0032501	multicellular organismal process	24	14	9.18	0.0352
GO:0000003	reproduction	22	13	8.41	0.0371
GO:0016758	transferase activity, transferring hexos...	54	30	19.37	0.0021
GO:0004674	protein serine/threonine kinase activity	54	28	19.37	0.0106
GO:0051213	dioxygenase activity	19	12	6.82	0.0137
GO:0003824	catalytic activity	955	381	342.6	0.0153
GO:0004553	hydrolase activity, hydrolyzing O-glycos...	29	16	10.4	0.0252
GO:0016705	oxidoreductase activity, acting on paire...	65	31	23.32	0.0307
GO:0030554	adenyl nucleotide binding	292	118	104.75	0.0443
GO:0004812	aminoacyl-tRNA ligase activity	3	3	1.08	0.046
GO:0016875	ligase activity, forming carbon-oxygen b...	3	3	1.08	0.046
GO:0016876	ligase activity, forming aminoacyl-tRNA ...	3	3	1.08	0.046
GO:0015399	primary active transmembrane transporter...	15	9	5.38	0.0485
GO:0015405	P-P-bond-hydrolysis-driven transmembrane...	15	9	5.38	0.0485
Module G
GO
GO.ID	Term	Annotated	Significant	Expected	P-value
GO:0044446	intracellular organelle part	38	4	0.8	0.005
GO:0016810	hydrolase activity, acting on carbon-nit...	5	2	0.17	0.01
GO:0003824	catalytic activity	955	40	32.17	0.022
GO:0008762	UDP-N-acetylmuramate dehydrogenase activ...	8	2	0.27	0.027
GO:0004674	protein serine/threonine kinase activity	54	5	1.82	0.033
GO:0031090	organelle membrane	15	2	0.32	0.036
Module H
GO
GO.ID	Term	Annotated	Significant	Expected	P-value
GO:0016053	organic acid biosynthetic process	20	3	0.75	0.036
GO:0046394	carboxylic acid biosynthetic process	20	3	0.75	0.036
GO:0006732	coenzyme metabolic process	9	2	0.34	0.042
GO:0044283	small molecule biosynthetic process	22	3	0.82	0.046
GO:0016829	lyase activity	16	3	0.61	0.021
GO:0016874	ligase activity	17	3	0.65	0.025
GO:0042578	phosphoric ester hydrolase activity	17	3	0.65	0.025
GO:0000287	magnesium ion binding	8	2	0.31	0.035
GO:0008081	phosphoric diester hydrolase activity	8	2	0.31	0.035
