# Supplementary material for: Quantitative trait loci-dependent analysis of a gene co-expression network associated with Fusarium head blight resistance in bread wheat (Triticum aestivum L.)
Source: BMC Genomics. 2013 Oct 24;14:728. doi: 10.1186/1471-2164-14-728 (PMC4007557; doi:10.1186/1471-2164-14-728)
Supplement: Additional file 13 — Enrichment analyses for modules of module B. Results of GO and Interpro enrichment analyses for module B submodules 1 and 2. [file 1471-2164-14-728-S13.xlsx]

## Sheet: Sheet1
Additional File 13 – Enrichment analyses for modules of module B
Results of GO and Interpro enrichment analyses for module B submodules 1 and 2.
Module B – Submodule 1
GO
GO.ID	Term	Annotated	Significant	Expected	P-value
GO:0006811	ion transport	11	8	4.63	0.039
GO:0006812	cation transport	11	8	4.63	0.039
Module B – Submodule 2
GO
GO.ID	Term	Annotated	Significant	Expected	P-value
GO:0006468	protein phosphorylation	87	42	31.08	0.0057
GO:0020037	heme binding	32	19	11.7	0.006
GO:0004674	protein serine/threonine kinase activity	28	17	10.24	0.0068
GO:0009055	electron carrier activity	28	17	10.24	0.0068
GO:0031975	envelope	6	5	2.01	0.016
GO:0006520	cellular amino acid metabolic process	8	6	2.86	0.0271
GO:0030313	cell envelope	3	3	1.01	0.036
GO:0030288	outer membrane-bounded periplasmic space	3	3	1.01	0.036
GO:0044462	external encapsulating structure part	3	3	1.01	0.036
GO:0042597	periplasmic space	3	3	1.01	0.036
GO:0006418	tRNA aminoacylation for protein translat...	3	3	1.07	0.0451
GO:0043038	amino acid activation	3	3	1.07	0.0451
GO:0043039	tRNA aminoacylation	3	3	1.07	0.0451
GO:0016773	phosphotransferase activity, alcohol gro...	94	47	34.38	0.0483
GO:0022834	ligand-gated channel activity	3	3	1.1	0.0485
GO:0022836	gated channel activity	3	3	1.1	0.0485
GO:0022838	substrate-specific channel activity	3	3	1.1	0.0485
GO:0004812	aminoacyl-tRNA ligase activity	3	3	1.1	0.0485
GO:0015267	channel activity	3	3	1.1	0.0485
GO:0060089	molecular transducer activity	3	3	1.1	0.0485
GO:0016875	ligase activity, forming carbon-oxygen b...	3	3	1.1	0.0485
GO:0016876	ligase activity, forming aminoacyl-tRNA ...	3	3	1.1	0.0485
GO:0038023	signaling receptor activity	3	3	1.1	0.0485
GO:0022803	passive transmembrane transporter activi...	3	3	1.1	0.0485
GO:0015276	ligand-gated ion channel activity	3	3	1.1	0.0485
GO:0008066	glutamate receptor activity	3	3	1.1	0.0485
GO:0005216	ion channel activity	3	3	1.1	0.0485
GO:0004888	transmembrane signaling receptor activit...	3	3	1.1	0.0485
GO:0005230	extracellular ligand-gated ion channel a...	3	3	1.1	0.0485
GO:0005231	excitatory extracellular ligand-gated io...	3	3	1.1	0.0485
GO:0005234	extracellular-glutamate-gated ion channe...	3	3	1.1	0.0485
GO:0004871	signal transducer activity	3	3	1.1	0.0485
GO:0004872	receptor activity	3	3	1.1	0.0485
GO:0004970	ionotropic glutamate receptor activity	3	3	1.1	0.0485
