# Supplementary material for: Quantitative trait loci-dependent analysis of a gene co-expression network associated with Fusarium head blight resistance in bread wheat (Triticum aestivum L.)
Source: BMC Genomics. 2013 Oct 24;14:728. doi: 10.1186/1471-2164-14-728 (PMC4007557; doi:10.1186/1471-2164-14-728)
Supplement: Additional file 14 — Enrichment analyses for central genes. Results of GO and Interpro enrichment analyses for central genes. [file 1471-2164-14-728-S14.xlsx]

## Sheet: Sheet2
Additional File 14 – Enrichment analyses for central genes
Results of GO and Interpro enrichment analyses for central genes.
DCG
Interpro					GO
Term	ID	OR	P-value		GO.ID	Term	Annotated	Significant	Expected	P-value
Cytochrome P450	IPR001128	4.7	0.0048		GO:0006418	tRNA aminoacylation for protein translat...	3	3	0.4	0.0023
Glutathione S-transferase, C-terminal-like	IPR010987	8.06	0.0065		GO:0055114	oxidation-reduction process	172	35	22.71	0.0032
Thioredoxin-like fold	IPR012336	4.51	0.0124		GO:0008219	cell death	58	14	7.66	0.0148
Transferase	IPR003480	7.14	0.0124		GO:0016265	death	58	14	7.66	0.0148
Chloramphenicol acetyltransferase-like domain	IPR023213	7.14	0.0124		GO:0016567	protein ubiquitination	9	4	1.19	0.0216
Protein kinase-like domain	IPR011009	2.03	0.0451		GO:0032446	protein modification by small protein co...	9	4	1.19	0.0216
Laccase	IPR017761	Inf	0.0483		GO:0070647	protein modification by small protein co...	9	4	1.19	0.0216
					GO:0006915	apoptotic process	56	13	7.4	0.0256
					GO:0012501	programmed cell death	56	13	7.4	0.0256
					GO:0006464	cellular protein modification process	202	36	26.68	0.0259
					GO:0036211	protein modification process	202	36	26.68	0.0259
					GO:0016310	phosphorylation	178	32	23.51	0.0317
					GO:0006468	protein phosphorylation	175	31	23.11	0.0415
					GO:0043412	macromolecule modification	209	36	27.6	0.0421
					GO:0044036	cell wall macromolecule metabolic proces...	3	2	0.4	0.0475
					GO:0016998	cell wall macromolecule catabolic proces...	3	2	0.4	0.0475
					GO:0020037	heme binding	74	20	9.45	<0.001
					GO:0016705	oxidoreductase activity, acting on paire...	65	18	8.3	<0.001
					GO:0004812	aminoacyl-tRNA ligase activity	3	3	0.38	0.0021
					GO:0005507	copper ion binding	18	7	2.3	0.0046
					GO:0000166	nucleotide binding	322	54	41.11	0.0123
					GO:1901265	nucleoside phosphate binding	322	54	41.11	0.0123
					GO:0097159	organic cyclic compound binding	322	54	41.11	0.0123
					GO:0032553	ribonucleotide binding	304	51	38.81	0.0151
					GO:0032555	purine ribonucleotide binding	304	51	38.81	0.0151
					GO:0035639	purine ribonucleoside triphosphate bindi...	304	51	38.81	0.0151
					GO:0017076	purine nucleotide binding	305	51	38.94	0.0161
					GO:0016830	carbon-carbon lyase activity	5	3	0.64	0.0169
					GO:0036094	small molecule binding	343	56	43.79	0.0187
					GO:0004672	protein kinase activity	173	31	22.09	0.0249
					GO:0004842	ubiquitin-protein ligase activity	10	4	1.28	0.029
					GO:0019787	small conjugating protein ligase activit...	10	4	1.28	0.029
					GO:0016758	transferase activity, transferring hexos...	54	12	6.89	0.0348
					GO:0016747	transferase activity, transferring acyl ...	37	9	4.72	0.0379
					GO:0032559	adenyl ribonucleotide binding	291	47	37.15	0.038
					GO:0005524	ATP binding	291	47	37.15	0.038
					GO:0030554	adenyl nucleotide binding	292	47	37.28	0.0402
					GO:0016881	acid-amino acid ligase activity	11	4	1.4	0.0412
					GO:0016746	transferase activity, transferring acyl ...	38	9	4.85	0.0444
					GO:0016831	carboxy-lyase activity	3	2	0.38	0.0446
					GO:0004867	serine-type endopeptidase inhibitor acti...	3	2	0.38	0.0446
ECG
Interpro					GO
Term	ID	OR	P-value		GO.ID	Term	Annotated	Significant	Expected	P-value
UDP-glucuronosyl/UDP-glucosyltransferase	IPR002213	5.55	<0.001		GO:0055114	oxidation-reduction process	172	38	24.16	0.0014
Protein kinase-like domain	IPR011009	2.54	<0.001		GO:0006468	protein phosphorylation	175	38	24.58	0.0019
Glutathione S-transferase, C-terminal-like	IPR010987	9.87	<0.001		GO:0006418	tRNA aminoacylation for protein translat...	3	3	0.42	0.0027
Transferase	IPR003480	8.86	0.0012		GO:0070647	protein modification by small protein co...	9	4	1.26	0.0267
Chloramphenicol acetyltransferase-like domain	IPR023213	8.86	0.0012		GO:0016567	protein ubiquitination	9	4	1.26	0.0267
Cytochrome P450	IPR001128	4.65	0.0012		GO:0032446	protein modification by small protein co...	9	4	1.26	0.0267
Concanavalin A-like lectin/glucanases superfamily	IPR008985	8.86	0.0012		GO:0000151	ubiquitin ligase complex	10	4	1.01	0.012
Gnk2-homologous domain	IPR002902	10.53	0.0138		GO:0016020	membrane	208	28	21.04	0.019
Laccase	IPR017761	Inf	0.0387		GO:0020037	heme binding	74	21	9.58	<0.001
					GO:0009055	electron carrier activity	68	19	8.8	<0.001
					GO:0016705	oxidoreductase activity, acting on paire...	65	18	8.41	<0.001
					GO:0004812	aminoacyl-tRNA ligase activity	3	3	0.39	0.0021
					GO:0004674	protein serine/threonine kinase activity	54	15	6.99	0.0024
					GO:0005507	copper ion binding	18	7	2.33	0.005
					GO:0016747	transferase activity, transferring acyl ...	37	10	4.79	0.0156
					GO:0004672	protein kinase activity	173	38	22.39	0.0171
					GO:0016746	transferase activity, transferring acyl ...	38	10	4.92	0.0188
					GO:0003824	catalytic activity	955	152	123.61	0.0213
					GO:0004842	ubiquitin-protein ligase activity	10	4	1.29	0.0304
					GO:0019787	small conjugating protein ligase activit...	10	4	1.29	0.0304
					GO:0045735	nutrient reservoir activity	6	3	0.78	0.0317
					GO:0016773	phosphotransferase activity, alcohol gro...	189	39	24.46	0.0388
					GO:0016881	acid-amino acid ligase activity	11	4	1.42	0.0431
					GO:0008375	acetylglucosaminyltransferase activity	3	2	0.39	0.0458
					GO:0016831	carboxy-lyase activity	3	2	0.39	0.0458
					GO:0004867	serine-type endopeptidase inhibitor acti...	3	2	0.39	0.0458
					GO:0032559	adenyl ribonucleotide binding	291	47	37.66	0.0475
					GO:0005524	ATP binding	291	47	37.66	0.0475
