# Supplementary material for: Quantitative trait loci-dependent analysis of a gene co-expression network associated with Fusarium head blight resistance in bread wheat (Triticum aestivum L.)
Source: BMC Genomics. 2013 Oct 24;14:728. doi: 10.1186/1471-2164-14-728 (PMC4007557; doi:10.1186/1471-2164-14-728)
Supplement: Additional file 15 — Differentially expressed central genes. Differentially expressed central genes and annotations with frequently observed GO terms. [file 1471-2164-14-728-S15.xlsx]

## Sheet: Sheet1
Additional File 15 – Differentially expressed central genes
Differentially expressed central genes and annotations with frequently observed GO terms.
	Disease resistance protein	DNA-binding WRKY	Leucine-rich repeat	Cytochrome P450	S-locus glycoprotein	Glutathione S-transferase, C-terminal-like	Glycoside hydrolase, family 19	UDP-glucuronosyl/UDP-glucosyltransferase	Protein kinase-like domain	Transferase	Glucanases superfamily	C1F30:C1M30	C1F50:C1M50	C2F30:C2M30	C2F50:C2M50	C3F30:C3M30	C3F50:C3M50	C4F30:C4M30	C4F50:C4M50	CMF30:CMF50	CMF50:CMM50
XLOC_213758	0	0	0	0	0	0	0	1	0	0	0	0	1	1	1	0	1	0	1	1	1
XLOC_199773	0	0	1	0	0	0	0	0	1	0	0	1	1	1	1	0	1	0	1	0	1
XLOC_203442	0	0	0	1	0	0	0	0	0	0	0	1	1	0	1	1	1	0	1	0	1
XLOC_215641	0	0	0	0	0	0	0	0	1	0	0	1	1	0	1	1	1	0	1	0	1
XLOC_099598	0	0	0	0	0	0	0	0	1	0	0	1	1	0	1	1	1	0	1	1	1
XLOC_217695	0	0	0	0	0	0	0	0	1	0	0	1	1	0	1	1	1	0	1	1	1
XLOC_174251	0	0	0	0	0	0	0	0	1	0	0	1	1	0	1	1	1	0	1	1	1
XLOC_207408	1	0	0	0	0	0	0	0	0	0	0	1	1	1	1	0	0	0	1	0	1
XLOC_205853	0	0	0	0	0	0	0	1	0	0	0	1	1	1	1	0	1	0	1	1	1
XLOC_226655	0	0	0	0	0	1	0	0	0	0	0	1	1	1	1	1	1	0	0	1	1
XLOC_029800	0	0	0	1	0	0	0	0	0	0	0	1	1	1	1	1	1	1	1	1	1
XLOC_000251	0	0	0	1	0	0	0	0	0	0	0	1	1	1	1	1	1	1	1	1	1
XLOC_215757	0	0	0	1	0	0	0	0	0	0	0	1	1	1	1	1	1	1	1	1	1
XLOC_206291	0	0	0	0	0	0	0	1	0	0	0	1	1	1	1	1	1	1	1	1	1
XLOC_145314	0	0	0	0	0	0	1	0	0	0	0	1	1	1	1	1	1	1	1	0	1
XLOC_032163	0	0	0	1	0	0	0	0	0	0	0	1	1	1	1	1	1	1	1	1	1
XLOC_226286	0	0	0	1	0	0	0	0	0	0	0	1	1	1	1	1	1	1	1	0	1
XLOC_089766	0	0	1	0	0	0	0	0	1	0	0	1	1	1	1	1	1	1	1	1	1
XLOC_232750	0	1	0	0	0	0	0	0	0	0	0	1	1	1	1	1	1	1	1	1	1
XLOC_051962	0	0	0	0	0	0	0	0	1	0	1	1	1	0	1	0	1	0	1	0	1
XLOC_094690	0	0	0	0	1	0	0	0	1	0	0	1	1	0	1	0	1	0	1	0	1
XLOC_019990	0	0	1	0	0	0	0	0	1	0	0	1	1	0	1	0	1	0	1	0	1
XLOC_208082	0	0	0	0	0	0	0	0	0	1	0	0	1	1	1	0	1	0	1	0	0
XLOC_008129	0	0	0	0	0	0	0	0	0	1	0	0	1	0	1	1	1	0	1	0	1
XLOC_062628	0	0	0	0	0	0	0	0	0	0	0	0	1	0	1	0	1	0	1	1	1
XLOC_002038	0	0	0	0	0	0	0	0	0	0	0	0	1	0	1	0	1	0	1	1	1
XLOC_041926	0	0	0	0	0	0	0	0	0	0	0	0	1	0	1	0	1	0	1	0	1
XLOC_040138	0	0	0	0	0	0	0	0	0	0	0	0	1	0	1	0	1	0	1	1	1
XLOC_062263	0	0	0	0	0	0	0	0	0	0	0	0	1	0	1	0	1	0	1	1	1
XLOC_015801	0	0	0	0	0	1	0	0	0	0	0	0	1	0	1	0	1	0	1	1	1
XLOC_037348	0	0	0	0	0	0	0	0	0	0	0	0	1	0	1	0	1	0	1	1	1
XLOC_218962	0	0	0	0	0	0	0	0	0	1	0	0	1	0	1	0	1	0	0	1	1
XLOC_142427	0	0	0	0	0	0	0	0	0	0	0	0	1	0	1	0	1	0	1	1	1
XLOC_017137	0	0	0	1	0	0	0	0	0	0	0	0	1	0	1	0	1	0	1	0	1
XLOC_023813	0	0	0	0	0	0	0	0	0	0	0	0	1	0	1	0	1	0	1	1	1
XLOC_185530	0	0	0	0	0	0	0	0	0	0	0	0	1	0	1	0	1	0	0	0	1
XLOC_040812	0	0	0	0	0	0	0	0	0	0	0	0	1	0	1	0	1	0	0	0	0
XLOC_199333	0	0	0	0	0	0	0	0	0	0	0	0	1	0	0	0	1	0	1	0	0
XLOC_140620	0	0	0	0	0	0	0	0	0	0	0	0	1	0	1	0	1	0	1	0	1
XLOC_168001	0	0	0	0	0	0	0	0	0	0	0	0	1	0	1	0	1	0	1	1	1
XLOC_227901	0	0	0	0	0	0	0	0	0	0	0	0	1	0	1	0	0	0	1	0	1
XLOC_203043	0	0	0	0	0	0	0	0	0	0	0	0	1	0	1	0	1	0	1	1	1
XLOC_162808	0	0	0	0	0	0	0	0	0	0	0	0	1	0	1	0	1	0	1	1	1
XLOC_082966	0	0	0	0	0	0	0	0	0	0	0	0	1	0	1	0	1	0	1	1	1
XLOC_032465	0	0	0	0	0	0	0	0	0	0	0	0	1	0	1	0	1	0	1	1	1
XLOC_228976	0	0	0	0	0	0	0	0	0	0	0	0	1	0	1	0	1	0	1	1	1
XLOC_179843	0	0	0	0	0	0	0	0	0	0	0	0	1	0	1	0	1	0	1	1	1
XLOC_162285	0	0	0	0	0	0	0	0	0	0	0	0	1	0	1	0	1	0	1	1	1
XLOC_006301	0	0	0	0	0	0	0	0	0	0	0	0	1	0	1	0	1	0	1	0	1
XLOC_000062	0	0	0	0	0	0	0	0	0	0	0	0	1	0	1	0	1	0	1	0	0
XLOC_034200	0	0	0	0	0	0	0	1	0	0	0	0	0	0	1	0	1	0	1	1	1
XLOC_086040	0	0	0	0	0	0	0	0	0	0	0	0	1	0	1	0	1	0	1	1	1
XLOC_218782	0	0	0	0	0	0	0	0	0	0	0	0	1	0	1	0	1	0	1	1	1
XLOC_084243	0	1	0	0	0	0	0	0	0	0	0	0	1	0	1	0	1	0	1	0	1
XLOC_044287	0	0	0	0	0	0	0	1	0	0	0	0	1	0	1	0	1	0	1	0	1
XLOC_039523	0	0	0	0	0	1	0	0	0	0	0	0	0	0	0	0	0	0	1	0	1
XLOC_211977	0	0	0	0	0	0	0	0	0	0	0	0	1	0	1	0	1	0	1	0	1
XLOC_004057	0	0	0	0	0	0	0	0	0	0	0	0	1	0	1	0	1	0	1	1	1
XLOC_066242	0	0	0	0	1	0	0	0	1	0	0	0	1	1	1	1	1	1	1	1	1
XLOC_127846	0	0	1	0	0	0	0	0	0	0	0	0	1	0	1	1	1	1	1	0	1
XLOC_007228	0	0	0	1	0	0	0	0	0	0	0	1	1	0	1	1	1	1	1	0	1
XLOC_013471	0	0	0	1	0	0	0	0	0	0	0	1	1	0	1	1	1	1	1	0	1
XLOC_209008	0	0	1	0	0	0	0	0	1	0	0	1	1	1	1	0	1	1	1	1	1
XLOC_147012	0	0	0	0	0	0	0	0	0	1	0	0	1	0	1	0	1	1	1	1	1
XLOC_212919	0	0	0	1	0	0	0	0	0	0	0	0	1	0	1	1	1	0	1	0	1
XLOC_128464	1	0	0	0	0	0	0	0	0	0	0	0	1	0	1	1	1	0	1	0	1
XLOC_115948	0	0	0	0	0	0	0	0	1	0	0	0	1	1	1	0	1	0	1	0	1
XLOC_007140	0	0	0	0	0	0	0	0	1	0	1	0	1	1	1	0	1	0	1	0	1
XLOC_052262	0	0	1	0	0	0	0	0	1	0	0	1	1	0	0	0	1	0	1	1	1
XLOC_022408	0	0	1	0	0	0	0	0	0	0	0	1	1	1	1	1	1	1	1	0	1
XLOC_076313	0	0	0	0	0	0	0	1	0	0	0	1	1	1	1	0	1	1	1	1	1
XLOC_089543	0	0	0	0	0	0	0	0	0	0	0	0	1	0	1	0	1	0	0	0	0
XLOC_002357	0	0	0	0	0	0	0	0	0	0	0	0	0	0	1	1	1	1	1	0	0
XLOC_197826	0	0	0	0	0	0	0	0	0	0	0	0	1	0	1	0	1	0	1	0	0
XLOC_072053	0	0	0	0	0	0	0	0	0	0	0	0	0	0	0	0	0	0	1	1	0
XLOC_001488	0	0	0	0	0	0	0	0	0	0	0	0	1	0	1	0	1	0	1	0	0
XLOC_043458	0	0	0	0	0	0	0	0	0	1	0	1	1	1	1	0	1	1	1	0	0
XLOC_035965	0	0	0	0	0	0	0	0	0	0	0	0	1	0	1	0	1	0	1	0	0
XLOC_041455	0	0	0	0	0	0	0	0	0	0	0	0	1	0	1	0	1	0	0	0	0
XLOC_025889	0	0	0	0	0	0	0	0	0	0	0	0	1	0	1	0	1	0	0	0	0
XLOC_138349	0	0	0	0	0	0	0	0	0	0	0	0	1	0	1	0	1	0	0	0	0
XLOC_019220	0	0	0	1	0	0	0	0	0	0	0	0	1	0	0	0	1	0	1	0	0
XLOC_174627	0	0	0	0	0	0	0	0	0	0	0	0	1	0	1	0	1	0	1	0	0
XLOC_186402	0	0	0	0	0	0	0	0	0	0	0	0	0	0	0	0	1	0	1	0	0
XLOC_001509	0	0	0	0	0	0	0	0	0	0	0	0	1	0	1	0	1	0	1	0	0
XLOC_039289	0	0	0	0	0	0	0	0	0	0	0	1	1	1	1	0	1	0	1	0	0
XLOC_057859	0	0	0	0	0	0	0	0	0	0	0	0	1	0	1	0	0	0	1	0	0
XLOC_035956	0	0	0	0	0	0	0	0	0	0	0	0	1	0	1	0	1	0	1	0	0
XLOC_040408	0	0	0	0	0	0	0	0	0	0	0	0	1	1	1	0	1	0	1	0	0
XLOC_058807	0	0	0	0	0	0	0	0	1	0	0	1	1	1	1	1	1	1	1	0	0
XLOC_206799	0	0	0	0	0	0	0	0	0	0	0	0	1	1	1	1	1	0	1	0	0
XLOC_001204	0	0	0	0	0	0	0	0	0	0	0	0	0	0	1	0	1	0	0	0	0
XLOC_037630	0	0	0	0	0	0	0	0	0	0	0	0	0	0	1	0	1	0	1	0	0
XLOC_209401	0	0	0	0	0	0	0	0	0	0	0	0	0	0	0	0	1	0	0	0	0
XLOC_128231	0	0	0	0	0	0	0	1	0	0	0	0	1	0	0	0	1	0	1	0	0
XLOC_207906	0	0	0	0	0	0	0	0	0	0	0	0	0	0	0	0	0	0	1	0	0
XLOC_113846	0	0	0	0	0	0	0	0	0	0	0	0	0	0	1	0	1	0	1	0	0
XLOC_020345	0	0	0	0	0	1	0	0	0	0	0	0	0	0	1	0	1	0	0	0	0
XLOC_218835	0	0	0	0	0	0	0	0	0	0	0	0	0	0	1	0	1	0	1	0	0
XLOC_100941	0	0	0	0	0	0	0	0	0	0	0	0	1	0	1	0	1	0	1	0	0
XLOC_198283	0	0	0	0	0	0	0	0	1	0	0	0	1	0	1	0	1	0	0	0	0
XLOC_164564	0	0	0	0	0	0	0	0	0	0	0	0	0	0	1	0	1	0	1	0	0
XLOC_001319	0	1	0	0	0	0	0	0	0	0	0	0	0	0	1	0	1	0	0	0	0
XLOC_051133	0	0	0	0	0	0	0	0	0	0	0	0	0	0	1	0	1	0	1	0	0
XLOC_164631	0	0	0	0	0	1	0	0	0	0	0	0	0	0	1	0	0	0	1	0	0
XLOC_227476	0	0	0	0	0	0	0	0	0	0	0	0	1	0	1	0	1	0	1	0	0
XLOC_108485	0	0	1	0	0	0	0	0	1	0	0	0	0	0	0	0	0	0	0	0	1
XLOC_128932	0	0	0	0	0	0	0	0	0	0	0	0	0	0	0	0	0	0	0	0	1
XLOC_000877	0	0	0	0	0	0	0	0	0	0	0	1	1	1	1	1	1	1	1	1	1
XLOC_017606	0	0	0	0	0	0	0	0	0	0	0	1	1	1	1	1	1	1	1	1	1
XLOC_017223	0	0	0	0	0	0	0	0	0	0	0	0	1	0	1	0	1	0	1	1	1
XLOC_108264	0	0	0	0	0	0	0	0	0	0	0	0	1	0	1	1	1	0	1	1	1
XLOC_004213	0	0	0	0	0	0	0	0	0	0	0	0	1	0	1	0	1	1	1	1	1
XLOC_221578	0	0	0	0	0	0	0	0	0	0	0	1	1	1	1	1	1	1	1	1	1
XLOC_089081	0	0	0	0	0	0	0	0	0	0	0	1	1	1	1	1	1	1	1	1	1
XLOC_078685	0	0	0	0	0	0	0	0	0	0	0	1	1	0	1	0	1	0	1	1	1
XLOC_212480	0	0	0	0	0	0	0	0	0	0	0	0	1	0	1	0	1	0	1	0	1
XLOC_022818	0	0	0	0	0	0	0	0	0	0	0	0	0	0	0	0	0	0	0	0	0
XLOC_159062	0	0	0	0	0	0	0	0	0	0	0	0	1	0	1	0	1	0	1	1	1
XLOC_041718	0	0	0	0	0	0	0	0	0	0	0	1	1	0	1	0	1	0	1	1	1
XLOC_113124	0	0	0	0	0	0	0	0	0	0	0	1	1	1	1	1	1	0	1	0	1
XLOC_195208	0	0	0	1	0	0	0	0	0	0	0	0	1	0	1	0	1	0	1	1	1
XLOC_068626	0	0	0	0	0	0	0	0	0	0	0	0	1	0	1	1	1	0	1	1	1
XLOC_167900	0	0	0	0	0	0	0	0	0	0	0	0	1	0	1	0	1	1	1	0	1
XLOC_020821	0	0	0	0	0	0	0	0	0	0	0	1	1	1	1	1	1	1	1	1	1
XLOC_118282	0	0	0	0	0	0	0	1	0	0	0	0	1	0	1	0	1	0	1	1	1
XLOC_075353	0	0	0	0	0	0	0	0	0	0	0	1	1	1	1	1	1	1	1	1	1
XLOC_199482	0	0	0	0	0	0	0	0	0	0	0	1	1	1	1	1	1	1	1	1	1
XLOC_022509	0	0	0	0	0	0	0	0	0	0	0	1	1	1	1	1	1	1	1	1	1
XLOC_180880	0	0	0	0	0	0	0	0	0	0	0	0	1	1	1	0	1	1	1	1	1
XLOC_077180	0	0	0	0	0	0	0	0	0	0	0	0	1	0	1	0	1	0	1	1	1
XLOC_123130	0	0	0	0	0	0	0	0	0	0	0	0	1	0	1	0	1	0	1	1	1
XLOC_229104	0	0	0	0	0	0	0	0	0	0	0	0	1	1	1	0	1	1	1	1	1
XLOC_229199	0	0	0	0	0	0	0	0	0	0	0	1	1	1	1	1	1	1	1	1	1
XLOC_004351	0	0	0	0	1	0	0	0	1	0	0	0	1	0	1	0	1	0	1	1	1
XLOC_200204	0	0	0	0	0	0	0	0	0	0	0	0	1	0	1	0	1	0	1	0	1
XLOC_098993	0	0	0	0	0	0	0	0	0	0	0	0	0	0	0	0	0	0	0	1	1
XLOC_207772	0	0	0	0	0	0	0	0	0	0	0	1	1	1	1	1	1	1	1	1	1
XLOC_019766	0	0	0	0	0	0	0	0	0	0	0	0	1	0	1	0	1	0	1	1	1
XLOC_185788	0	0	0	0	0	0	0	0	0	0	0	1	1	1	1	1	1	1	1	1	1
XLOC_006175	0	0	0	0	0	0	0	0	0	0	0	1	1	1	1	1	1	1	1	1	1
XLOC_088634	0	0	0	0	0	0	0	0	0	0	0	0	1	0	1	0	1	0	1	1	1
XLOC_044865	0	0	0	0	0	0	0	0	0	0	0	0	1	0	1	0	0	0	1	1	1
XLOC_200991	0	0	0	0	0	0	0	0	0	0	0	1	1	1	1	0	0	0	1	1	1
XLOC_206243	0	0	0	0	0	0	0	0	0	0	0	0	1	0	1	0	1	0	1	0	1
XLOC_233445	0	0	0	0	0	0	0	0	0	0	0	1	1	1	1	1	1	1	1	1	1
XLOC_017990	0	0	0	0	0	0	0	0	0	0	0	0	1	1	1	0	1	1	1	1	1
XLOC_123788	0	0	0	0	0	0	0	0	0	0	0	1	1	1	1	1	1	1	1	0	1
XLOC_224260	0	0	0	0	0	0	0	0	0	0	0	1	1	0	1	0	1	0	1	1	1
XLOC_087141	0	0	0	0	0	0	0	0	0	0	0	0	1	1	1	1	1	0	1	0	1
XLOC_110794	0	0	0	0	0	0	0	0	0	0	0	1	1	1	1	1	1	1	1	1	1
XLOC_073702	0	0	0	0	0	0	0	0	0	0	0	0	1	0	1	0	1	0	1	1	1
XLOC_218160	0	0	0	0	0	0	0	0	0	0	0	1	1	1	1	1	1	1	1	1	1
XLOC_072944	0	0	0	0	0	0	0	0	0	0	0	0	1	1	1	0	1	0	1	0	1
XLOC_220752	0	0	0	0	0	0	0	0	0	0	0	0	0	0	1	0	1	0	1	1	1
XLOC_123136	0	0	0	0	0	0	0	0	0	0	0	0	0	1	1	0	0	0	0	1	1
XLOC_031345	0	0	0	0	0	0	0	0	0	0	0	0	1	0	1	0	1	0	1	0	1
XLOC_058092	0	0	0	0	0	0	0	0	0	0	0	1	1	1	1	1	0	1	1	0	1
XLOC_224782	0	0	0	0	0	1	0	0	0	0	0	0	1	0	1	0	1	0	1	1	1
XLOC_213892	0	0	0	0	0	0	0	0	0	0	0	0	1	1	1	0	1	0	1	1	1
XLOC_149544	0	0	0	0	0	0	0	0	0	0	0	0	0	0	1	0	0	0	1	0	1
XLOC_030920	0	0	0	0	1	0	0	0	1	0	0	0	1	0	1	0	1	0	1	1	1
XLOC_220349	0	0	0	0	0	0	0	0	0	0	0	0	0	0	0	0	1	0	0	0	1
XLOC_036457	0	0	0	0	0	0	0	0	0	0	0	1	1	0	1	1	1	1	1	1	1
XLOC_049707	0	0	0	0	0	0	1	0	0	0	0	0	1	0	1	0	1	0	1	1	1
XLOC_052739	0	0	0	0	0	0	0	0	0	0	0	0	1	0	1	0	1	0	0	0	1
XLOC_074918	0	0	0	0	0	0	0	0	0	0	0	1	1	1	1	1	1	1	1	0	1
XLOC_205655	0	0	0	0	0	0	0	1	0	0	0	0	0	0	0	0	0	0	0	0	0
XLOC_014811	0	0	0	0	0	0	0	0	0	0	0	0	0	0	0	0	0	0	0	0	0
XLOC_033179	0	0	0	0	0	0	0	0	0	0	0	0	0	0	0	0	0	0	0	0	0
XLOC_227366	0	0	0	0	0	0	0	0	0	0	0	0	0	0	0	0	0	0	0	0	0
XLOC_220392	0	0	0	0	0	0	0	0	0	0	0	0	0	0	0	0	0	0	0	0	0
XLOC_228360	0	0	0	0	0	0	0	0	0	0	0	0	0	0	0	0	0	0	1	1	1
XLOC_192569	0	0	0	0	0	0	0	0	0	0	0	0	0	0	0	0	0	0	0	0	0
XLOC_025353	0	0	0	0	0	0	0	0	0	0	0	0	0	0	0	0	0	0	0	0	0
XLOC_013782	0	0	0	0	0	0	0	0	0	0	0	0	0	0	0	0	0	0	0	0	0
XLOC_132462	0	0	0	0	0	0	0	0	0	0	0	0	0	0	0	0	0	0	0	0	0
XLOC_071277	0	0	0	0	0	0	0	0	0	0	0	0	0	0	0	0	0	0	0	0	0
XLOC_047602	0	0	0	0	0	0	0	0	0	0	0	0	0	0	0	0	0	0	0	0	0
XLOC_136083	0	0	0	0	0	0	0	0	0	0	0	0	0	0	0	0	0	0	0	0	0
XLOC_213049	0	0	0	0	0	0	0	0	0	0	0	0	0	0	0	0	0	0	0	0	0
XLOC_233102	0	0	0	0	0	0	0	0	0	0	0	0	0	0	0	0	0	0	0	0	0
XLOC_124133	0	0	0	0	0	0	0	0	0	0	0	0	0	0	0	0	0	0	0	0	0
XLOC_132003	0	0	0	0	0	0	0	0	0	0	0	0	0	0	0	0	0	0	0	0	0
XLOC_153765	0	0	0	0	0	0	0	0	0	0	0	0	0	0	0	0	0	0	0	0	0
XLOC_202606	0	0	0	0	0	0	0	0	0	0	0	0	0	0	0	0	0	0	0	0	0
XLOC_073994	0	0	0	0	0	0	0	0	0	0	0	0	0	0	1	0	1	0	1	0	1
XLOC_044620	0	0	0	0	0	0	0	0	0	0	0	0	0	0	0	0	0	0	0	0	0
XLOC_063733	0	0	0	0	0	0	0	0	0	0	0	0	0	0	0	0	0	0	0	0	0
XLOC_103749	0	0	0	0	0	0	0	0	0	0	0	0	0	0	0	0	0	0	0	0	0
XLOC_039426	0	0	0	0	0	0	0	0	0	0	0	0	0	0	0	0	0	0	0	0	0
XLOC_063672	0	0	0	0	0	0	0	0	0	0	0	0	0	0	0	0	0	0	0	0	0
XLOC_097565	0	0	0	0	0	0	0	0	0	0	0	0	0	0	0	0	0	0	0	0	0
XLOC_142080	0	0	0	0	0	0	0	0	0	0	0	0	1	0	1	0	1	0	1	1	1
XLOC_082781	0	0	0	0	0	0	0	0	0	0	0	0	1	0	1	0	1	0	1	1	1
XLOC_044816	0	0	0	0	0	0	0	0	0	0	0	0	0	0	0	0	0	0	0	0	0
XLOC_033684	0	0	0	0	0	0	0	0	0	0	0	0	0	0	0	0	0	0	0	0	0
XLOC_068866	0	0	0	0	0	0	0	0	0	0	0	0	0	0	0	0	0	0	0	0	0
XLOC_001178	0	0	0	0	0	0	0	0	1	0	0	0	1	0	1	0	1	0	1	1	1
XLOC_003488	0	0	0	0	0	0	0	0	0	0	0	0	0	0	0	0	0	0	0	0	0
XLOC_012277	0	0	0	0	0	0	0	0	0	0	0	1	1	0	1	0	1	1	1	1	1
XLOC_207688	0	0	0	0	0	0	0	0	0	0	0	0	1	0	1	0	1	0	1	0	1
XLOC_031737	0	0	0	0	0	0	0	0	0	0	0	1	1	0	1	1	1	1	1	1	1
XLOC_067408	0	0	0	0	0	0	0	0	0	0	0	0	0	0	0	0	1	0	0	1	1
XLOC_212054	0	0	0	0	0	0	0	0	0	0	0	0	1	0	1	0	1	0	1	1	1
XLOC_085392	0	0	0	0	0	0	0	0	0	0	0	1	1	1	1	0	1	1	1	0	1
XLOC_029579	0	0	0	1	0	0	0	0	0	0	0	0	1	0	1	0	1	0	0	1	1
XLOC_169873	0	0	0	0	0	0	0	0	0	0	0	0	0	0	1	0	0	0	0	0	0
XLOC_228384	0	0	0	0	0	0	0	0	0	0	0	0	0	0	0	0	0	0	0	0	0
XLOC_009066	0	0	0	0	0	0	0	0	0	0	0	1	1	1	1	1	1	0	1	0	1
XLOC_124427	0	0	0	0	0	0	0	0	0	0	0	0	0	0	0	0	0	0	0	0	0
XLOC_059499	0	0	0	0	0	0	0	1	0	0	0	0	1	0	1	0	1	0	1	0	1
XLOC_021862	0	0	0	0	0	0	0	0	0	0	0	0	1	1	1	0	1	0	1	1	1
XLOC_049653	0	0	0	0	0	0	0	0	0	0	0	0	1	0	1	0	0	0	1	0	1
XLOC_041923	0	0	0	0	0	0	0	0	0	0	0	0	0	0	0	0	0	0	0	0	0
XLOC_044869	0	0	0	0	0	0	0	0	0	0	0	0	0	0	0	0	0	0	0	0	0
XLOC_043267	0	0	0	0	0	0	0	0	0	0	0	0	0	0	0	0	0	0	0	0	0
XLOC_106751	0	0	0	0	0	0	0	0	0	1	0	0	0	0	0	0	0	0	0	0	0
XLOC_004290	1	0	1	0	0	0	0	0	0	0	0	0	0	0	0	0	0	0	0	0	0
XLOC_224570	0	0	0	0	0	0	0	0	1	0	0	0	1	0	1	0	1	0	1	0	1
XLOC_197303	1	0	0	0	0	0	0	0	1	0	0	0	0	0	0	0	0	0	0	0	0
XLOC_020990	0	0	0	0	0	0	0	0	1	0	0	0	0	0	0	0	0	0	0	0	0
XLOC_009648	1	0	0	0	0	0	0	0	0	0	0	0	0	0	0	0	0	0	0	0	0
XLOC_043725	0	0	0	0	0	1	0	0	0	0	0	0	0	0	0	0	0	0	0	0	0
XLOC_057826	0	0	0	1	0	0	0	0	0	0	0	0	1	0	1	0	1	0	1	1	1
XLOC_197745	0	0	0	0	0	0	0	0	0	0	0	0	1	1	1	0	1	1	1	1	1
XLOC_223752	0	0	0	0	0	0	0	0	0	0	0	0	0	0	0	0	0	0	0	0	0
XLOC_030908	0	0	1	0	0	0	0	0	1	0	0	0	1	0	0	0	1	0	1	0	1
XLOC_084015	0	0	0	0	0	0	0	0	0	0	0	0	0	0	0	0	0	0	0	0	0
XLOC_046778	1	0	0	0	0	0	0	0	0	0	0	0	0	0	0	0	0	0	0	0	0
XLOC_224432	0	0	0	0	0	0	0	0	0	0	0	0	0	0	0	0	0	0	0	0	0
XLOC_026542	0	0	0	0	0	0	0	0	0	0	0	0	1	0	1	1	1	0	1	0	1
XLOC_150304	0	0	0	0	0	0	0	0	0	0	0	0	1	0	1	0	1	0	1	0	1
XLOC_213946	1	0	0	0	0	0	0	0	0	0	0	0	0	0	0	0	0	0	0	0	0
XLOC_027511	0	0	0	0	0	1	0	0	0	0	0	0	0	0	1	0	0	0	1	1	1
XLOC_199468	0	0	0	0	0	0	0	0	0	0	0	0	0	0	1	0	0	0	0	1	1
XLOC_045647	0	0	0	0	0	0	0	0	0	0	0	0	0	0	0	0	0	0	0	0	0
XLOC_157397	0	0	0	0	0	0	0	0	0	0	0	0	0	0	0	0	0	0	0	0	0
XLOC_015700	0	0	0	0	0	0	0	0	0	0	0	0	0	0	1	0	0	0	0	0	1
XLOC_172972	0	0	0	0	0	0	0	0	0	0	0	0	1	0	0	0	1	0	0	0	1
XLOC_195736	0	0	0	0	0	0	0	0	0	0	0	0	0	0	0	0	0	0	0	0	0
XLOC_058045	0	0	0	0	0	0	0	0	0	0	0	0	1	0	1	0	1	0	1	0	1
XLOC_026034	0	0	0	0	0	0	0	0	0	0	0	0	0	0	1	0	1	0	1	0	1
XLOC_094662	0	0	0	0	0	0	0	0	0	0	0	0	1	0	1	0	1	0	1	0	1
XLOC_018166	0	0	0	0	0	0	0	0	0	0	0	0	1	0	1	0	1	0	1	0	1
XLOC_204918	0	0	0	0	0	0	0	0	0	0	0	0	1	0	1	0	1	0	1	0	1
XLOC_216606	0	0	1	0	0	0	0	0	1	0	0	0	1	0	1	0	1	0	1	1	1
XLOC_002491	0	0	0	0	0	0	0	0	0	0	0	0	0	0	0	0	0	0	0	0	0
XLOC_159128	0	0	0	0	0	0	0	0	0	0	0	0	1	0	1	0	1	0	1	1	1
XLOC_051603	0	0	0	0	0	0	0	0	0	0	0	1	1	1	1	1	1	0	1	0	1
XLOC_016521	0	0	1	0	0	0	0	0	1	0	0	0	0	0	0	0	0	0	0	1	0
XLOC_043018	0	0	0	0	0	0	0	0	0	0	0	0	1	0	1	0	1	0	1	0	1
XLOC_004929	0	0	0	0	0	0	0	0	0	0	0	0	0	0	0	0	0	0	0	0	0
XLOC_222304	0	0	0	0	0	0	0	0	0	0	0	1	1	1	1	1	1	1	1	0	1
XLOC_082480	0	0	0	0	0	0	0	0	0	0	0	0	0	0	0	0	0	0	0	0	0
XLOC_031450	0	0	0	0	0	0	0	0	1	0	1	0	0	0	1	0	0	0	0	0	0
XLOC_146816	0	0	0	0	0	0	0	0	0	0	0	0	0	0	0	0	0	0	0	0	0
XLOC_002821	0	0	0	0	0	0	0	0	0	1	0	0	0	0	0	0	0	0	0	0	0
XLOC_177595	0	0	0	0	0	0	0	0	0	0	0	0	1	0	1	1	1	0	1	0	1
XLOC_028046	0	0	0	0	0	0	0	0	0	0	0	0	0	0	0	0	0	0	0	0	0
XLOC_142180	0	0	0	0	0	0	0	0	0	0	0	0	0	0	0	0	0	0	0	0	0
XLOC_180022	0	0	0	0	0	0	0	0	0	0	0	0	1	0	1	0	1	0	1	1	1
XLOC_226028	0	1	0	0	0	0	0	0	0	0	0	0	0	0	0	0	0	0	0	0	0
XLOC_086557	0	0	1	0	0	0	0	0	0	0	0	0	0	0	0	0	0	0	0	1	0
XLOC_203924	0	0	0	0	0	0	0	0	0	0	0	0	0	0	0	0	0	0	0	0	0
XLOC_061507	0	0	0	0	0	0	0	0	1	0	0	0	0	0	0	0	0	0	0	0	0
XLOC_111952	0	0	0	0	0	1	0	0	0	0	0	0	1	0	1	0	1	0	1	1	1
XLOC_090732	0	0	0	0	0	0	0	0	0	0	0	0	1	1	1	1	1	1	1	0	1
XLOC_105435	0	0	0	0	0	0	0	0	0	1	0	0	1	0	1	0	1	0	1	1	1
XLOC_111551	0	0	0	0	0	0	0	0	0	0	0	1	1	1	1	1	1	1	1	1	1
XLOC_026592	0	0	0	0	0	0	0	0	0	0	0	0	0	0	0	0	0	0	0	0	0
XLOC_008592	0	0	0	0	0	0	0	0	0	0	0	0	1	0	0	0	1	0	0	0	1
XLOC_095666	0	0	0	0	0	0	0	0	0	0	0	0	0	0	0	0	0	0	0	0	0
XLOC_208667	0	0	0	0	0	0	0	0	0	0	0	0	0	0	0	0	0	0	0	0	0
XLOC_110975	0	0	0	0	0	0	0	0	0	0	0	0	0	0	0	0	0	0	0	0	0
XLOC_050598	0	0	0	0	0	0	0	0	0	0	0	0	0	0	0	0	0	0	0	0	0
XLOC_137116	0	0	0	0	0	0	0	0	0	0	0	0	0	0	0	0	0	0	0	0	0
XLOC_139044	0	0	0	0	0	0	0	0	0	0	0	0	0	0	0	0	0	0	0	0	0
XLOC_090869	0	0	0	0	0	0	0	0	0	0	0	0	0	0	0	0	0	0	0	0	0
XLOC_195312	0	0	0	0	0	0	0	0	0	0	0	0	0	0	0	0	0	0	0	0	0
XLOC_228222	0	0	0	0	0	0	0	0	0	0	0	0	0	0	0	0	0	0	0	0	0
XLOC_110682	0	0	0	0	0	0	0	0	0	0	0	0	0	0	0	0	0	0	0	0	0
XLOC_217250	0	0	0	0	0	0	0	0	0	0	0	0	0	0	0	0	0	0	0	0	0
XLOC_111951	0	0	0	0	0	0	0	0	0	0	0	0	0	0	0	0	0	0	0	0	0
XLOC_201628	0	0	0	0	0	0	0	0	0	0	0	0	0	0	0	0	0	0	0	0	0
XLOC_215270	0	0	0	0	0	0	0	0	0	0	0	0	0	0	0	0	0	0	0	0	0
XLOC_207823	0	0	0	0	0	0	0	0	0	0	0	0	0	0	0	0	0	0	0	0	0
XLOC_008564	0	0	0	0	0	0	0	0	0	0	0	0	0	0	0	0	0	0	0	0	0
XLOC_158324	0	0	0	0	0	0	0	0	0	0	0	0	0	0	0	0	0	0	0	0	0
XLOC_115777	0	0	0	0	0	0	0	0	0	0	0	0	0	0	0	0	0	0	0	0	0
XLOC_228925	0	0	0	0	0	0	0	0	0	0	0	0	0	0	0	0	0	0	0	0	0
XLOC_047515	0	0	0	0	0	0	0	0	0	0	0	0	0	0	0	0	0	0	0	0	0
XLOC_060438	0	0	0	0	0	0	0	0	0	0	0	0	0	0	0	0	0	0	0	0	0
XLOC_229832	0	0	0	0	0	0	0	0	0	0	0	0	0	0	0	0	0	0	0	0	0
XLOC_209992	0	0	0	0	0	0	0	0	0	0	0	0	0	0	0	0	0	0	0	0	0
XLOC_223204	0	0	0	0	0	0	0	0	0	0	0	0	0	0	0	0	0	0	0	0	0
XLOC_204181	0	0	0	0	0	0	0	0	0	0	0	0	0	0	0	0	0	0	0	0	0
XLOC_092087	0	0	0	0	0	0	0	0	0	0	0	0	0	0	0	0	0	0	0	0	0
XLOC_173606	0	0	0	0	0	0	0	0	0	0	0	0	0	0	0	0	0	0	0	0	0
XLOC_058375	0	0	0	0	0	0	0	0	0	0	0	0	0	0	0	0	0	0	0	0	0
XLOC_181180	0	0	0	0	0	0	0	0	0	0	0	0	0	0	0	0	0	0	0	0	0
XLOC_193832	0	0	0	0	0	0	0	0	0	0	0	0	0	0	0	0	0	0	0	0	0
XLOC_203604	0	0	0	0	0	0	0	0	0	0	0	0	0	0	0	0	0	0	0	0	0
XLOC_028912	0	0	0	0	0	0	0	0	0	0	0	0	0	0	0	0	0	0	0	0	0
XLOC_032486	0	0	0	0	0	0	0	0	0	0	0	0	0	0	0	0	0	0	0	0	0
XLOC_202278	0	0	0	0	0	0	0	0	0	0	0	0	0	0	0	0	0	0	0	0	0
XLOC_014158	0	0	0	0	0	0	0	0	0	0	0	0	0	0	0	0	0	0	0	0	0
XLOC_139221	0	0	0	0	0	0	0	0	0	0	0	0	0	0	0	0	0	0	0	0	0
XLOC_201705	0	0	0	0	0	0	0	0	0	0	0	0	0	0	0	0	0	0	0	0	0
XLOC_147238	0	0	0	0	0	0	0	0	0	0	0	0	0	0	0	0	0	0	0	0	0
XLOC_043240	0	0	0	0	0	0	0	0	0	0	0	0	0	0	0	0	0	0	0	0	0
XLOC_176597	0	0	0	0	0	0	0	0	0	0	0	0	0	0	0	0	0	0	0	0	0
XLOC_043504	0	0	0	0	0	0	0	0	0	0	0	0	0	0	0	0	0	0	0	0	0
XLOC_102637	0	0	0	0	0	0	0	0	0	0	0	0	0	0	0	0	0	0	0	0	0
XLOC_098218	0	0	0	0	0	0	0	0	0	0	0	0	0	0	0	0	0	0	0	0	0
XLOC_186325	0	0	0	0	0	0	0	0	0	0	0	0	0	0	0	0	0	0	0	0	0
XLOC_029665	0	0	0	0	0	0	0	0	1	0	0	0	0	0	0	0	0	0	0	0	0
XLOC_192240	0	0	0	1	0	0	0	0	0	0	0	0	0	0	0	0	0	0	0	0	0
XLOC_148832	0	0	0	0	0	0	0	0	0	0	0	0	0	0	0	0	0	0	0	0	0
XLOC_000948	0	0	0	0	0	0	0	0	0	0	0	0	0	0	0	0	0	0	0	0	0
XLOC_026448	0	0	0	0	0	0	0	0	0	0	0	0	0	0	0	0	0	0	0	0	0
XLOC_011064	0	0	0	0	0	0	0	0	0	0	0	0	0	0	0	0	0	0	0	0	0
XLOC_043157	0	0	0	0	0	0	0	0	0	0	0	0	0	0	1	0	0	0	1	1	1
XLOC_171079	0	0	1	0	0	0	0	0	1	0	0	0	0	0	0	0	0	0	0	0	0
XLOC_229677	0	0	0	0	0	0	0	0	0	0	0	0	0	0	0	0	0	0	0	0	0
XLOC_058123	0	0	0	0	0	0	0	0	0	0	0	0	0	0	0	0	0	0	0	0	0
XLOC_102743	0	0	0	0	0	0	0	0	0	0	0	0	0	0	0	0	0	0	0	0	0
XLOC_022244	0	0	0	0	0	0	0	0	0	0	0	0	0	0	0	0	0	0	0	0	0
XLOC_029742	0	0	0	0	0	0	0	0	0	0	0	1	1	1	1	1	1	1	1	1	1
XLOC_177243	1	0	0	0	0	0	0	0	0	0	0	0	0	0	0	0	0	0	0	0	0
XLOC_034397	0	0	0	0	0	0	0	0	0	0	0	0	1	0	1	0	1	1	1	1	1
XLOC_166396	0	0	0	0	0	0	0	0	1	0	0	0	0	0	0	0	0	0	0	0	0
XLOC_108422	0	0	0	0	0	0	0	0	0	0	0	0	0	0	0	0	0	0	0	0	0
XLOC_231126	0	0	0	0	0	0	0	0	0	0	0	0	0	0	0	0	0	0	0	0	0
XLOC_084055	0	0	0	0	0	0	0	0	0	0	0	0	0	0	1	0	1	0	1	1	1
XLOC_009073	0	0	0	0	0	0	0	0	0	0	0	0	0	0	0	0	0	0	0	0	0
XLOC_130859	0	0	0	0	0	0	0	0	0	0	0	0	0	0	1	0	0	0	0	0	0
XLOC_064290	0	0	0	0	0	0	0	0	0	0	0	0	0	0	0	0	0	0	0	1	0
XLOC_197607	0	0	0	0	1	0	0	0	1	0	0	0	0	0	1	0	0	0	0	0	0
XLOC_031426	0	0	0	0	0	0	0	0	0	0	0	0	1	0	1	1	1	1	1	1	1
XLOC_066785	0	0	0	0	0	0	0	0	0	0	0	0	0	0	0	0	0	0	0	0	0
XLOC_146806	0	0	0	0	0	0	0	0	0	0	0	0	0	0	0	0	0	0	0	0	0
